# Supplementary material for: Finding directionality and gene-disease predictions in disease associations
Source: BMC Syst Biol. 2015 Jul 15;9:35. doi: 10.1186/s12918-015-0184-9 (PMC4501277; doi:10.1186/s12918-015-0184-9)
Supplement: Additional file 1: — Top rated gene-disease pairs. Table listing all the disease-gene pairs with p-values at the 0.001 level or below. [file 12918_2015_184_MOESM1_ESM.xlsx]

## Sheet: Sheet1
ICD-10-CM Code	ICD-10-CM Category	ICD-10-CM Description	Gene	P-value
L821	Diseases_of_the_skin_and_subcutaneous_tissue	Other_seborrheic_keratosis	PIK3CB	6.9638e-58
L821	Diseases_of_the_skin_and_subcutaneous_tissue	Other_seborrheic_keratosis	PIK3CG	6.9638e-58
L821	Diseases_of_the_skin_and_subcutaneous_tissue	Other_seborrheic_keratosis	PIK3R3	5.15682e-57
D800	Diseases_of_the_blood_and_blood-forming_organs_and_certain_disorders_involving_the_immune_mechanism	Hereditary_hypogammaglobulinemia	PIK3R3	1.97707e-56
D800	Diseases_of_the_blood_and_blood-forming_organs_and_certain_disorders_involving_the_immune_mechanism	Hereditary_hypogammaglobulinemia	PIK3CB	9.91896e-55
D800	Diseases_of_the_blood_and_blood-forming_organs_and_certain_disorders_involving_the_immune_mechanism	Hereditary_hypogammaglobulinemia	PIK3CG	9.91896e-55
R748	Symptoms,_signs_and_abnormal_clinical_and_laboratory_findings,_not_elsewhere_classified	Abnormal_levels_of_other_serum_enzymes	PIK3CB	5.09469e-54
R748	Symptoms,_signs_and_abnormal_clinical_and_laboratory_findings,_not_elsewhere_classified	Abnormal_levels_of_other_serum_enzymes	PIK3CG	5.09469e-54
R748	Symptoms,_signs_and_abnormal_clinical_and_laboratory_findings,_not_elsewhere_classified	Abnormal_levels_of_other_serum_enzymes	PIK3R3	3.36641e-53
R270	Symptoms,_signs_and_abnormal_clinical_and_laboratory_findings,_not_elsewhere_classified	Ataxia,_unspecified	PIK3R3	3.26872e-52
R270	Symptoms,_signs_and_abnormal_clinical_and_laboratory_findings,_not_elsewhere_classified	Ataxia,_unspecified	PIK3CB	1.60521e-50
R270	Symptoms,_signs_and_abnormal_clinical_and_laboratory_findings,_not_elsewhere_classified	Ataxia,_unspecified	PIK3CG	1.60521e-50
C569	Neoplasms	Malignant_neoplasm_of_unspecified_ovary	PIK3CB	9.36971e-49
C569	Neoplasms	Malignant_neoplasm_of_unspecified_ovary	PIK3CG	9.36971e-49
D352	Neoplasms	Benign_neoplasm_of_pituitary_gland	PRKCB	2.16011e-48
D229	Neoplasms	Melanocytic_nevi,_unspecified	PIK3CB	3.82326e-48
D229	Neoplasms	Melanocytic_nevi,_unspecified	PIK3CG	3.82326e-48
C569	Neoplasms	Malignant_neoplasm_of_unspecified_ovary	PIK3R3	5.26051e-48
D229	Neoplasms	Melanocytic_nevi,_unspecified	PIK3R3	2.10525e-47
Q858	Congenital_malformations,_deformations_and_chromosomal_abnormalities	Other_phakomatoses,_not_elsewhere_classified	PIK3CB	2.13333e-46
Q858	Congenital_malformations,_deformations_and_chromosomal_abnormalities	Other_phakomatoses,_not_elsewhere_classified	PIK3CG	2.13333e-46
Q858	Congenital_malformations,_deformations_and_chromosomal_abnormalities	Other_phakomatoses,_not_elsewhere_classified	PIK3R3	1.11062e-45
C3490	Neoplasms	Malignant_neoplasm_of_unsp_part_of_unsp_bronchus_or_lung	PIK3CB	9.13533e-45
C3490	Neoplasms	Malignant_neoplasm_of_unsp_part_of_unsp_bronchus_or_lung	PIK3CG	9.13533e-45
C169	Neoplasms	Malignant_neoplasm_of_stomach,_unspecified	PIK3CB	3.03133e-44
C169	Neoplasms	Malignant_neoplasm_of_stomach,_unspecified	PIK3CG	3.03133e-44
C3490	Neoplasms	Malignant_neoplasm_of_unsp_part_of_unsp_bronchus_or_lung	PIK3R3	4.50992e-44
C169	Neoplasms	Malignant_neoplasm_of_stomach,_unspecified	PIK3R3	1.47114e-43
C220	Neoplasms	Liver_cell_carcinoma	PIK3CB	4.53173e-43
C220	Neoplasms	Liver_cell_carcinoma	PIK3CG	4.53173e-43
C50	Neoplasms	Malignant_neoplasm_of_breast	PIK3CB	4.53173e-43
C50	Neoplasms	Malignant_neoplasm_of_breast	PIK3CG	4.53173e-43
C220	Neoplasms	Liver_cell_carcinoma	PIK3R3	2.11563e-42
C50	Neoplasms	Malignant_neoplasm_of_breast	PIK3R3	2.11563e-42
K061	Diseases_of_the_digestive_system	Gingival_enlargement	SOS2	7.63342e-42
Q871	Congenital_malformations,_deformations_and_chromosomal_abnormalities	Congenital_malform_syndromes_predom_assoc_w_short_stature	PIK3R3	9.18834e-42
G118	Diseases_of_the_nervous_system	Other_hereditary_ataxias	PRKCB	1.23296e-41
Q878	Congenital_malformations,_deformations_and_chromosomal_abnormalities	Oth_congenital_malformation_syndromes,_NEC	PIK3CB	1.41153e-40
Q878	Congenital_malformations,_deformations_and_chromosomal_abnormalities	Oth_congenital_malformation_syndromes,_NEC	PIK3CG	1.41153e-40
Q871	Congenital_malformations,_deformations_and_chromosomal_abnormalities	Congenital_malform_syndromes_predom_assoc_w_short_stature	PIK3CB	4.18299e-40
Q871	Congenital_malformations,_deformations_and_chromosomal_abnormalities	Congenital_malform_syndromes_predom_assoc_w_short_stature	PIK3CG	4.18299e-40
Q878	Congenital_malformations,_deformations_and_chromosomal_abnormalities	Oth_congenital_malformation_syndromes,_NEC	PIK3R3	6.06254e-40
Q873	Congenital_malformations,_deformations_and_chromosomal_abnormalities	Congenital_malformation_syndromes_involving_early_overgrowth	PIK3R3	4.31042e-39
C189	Neoplasms	Malignant_neoplasm_of_colon,_unspecified	PIK3CB	7.39086e-39
C189	Neoplasms	Malignant_neoplasm_of_colon,_unspecified	PIK3CG	7.39086e-39
Q873	Congenital_malformations,_deformations_and_chromosomal_abnormalities	Congenital_malformation_syndromes_involving_early_overgrowth	PIK3CB	2.18938e-38
Q873	Congenital_malformations,_deformations_and_chromosomal_abnormalities	Congenital_malformation_syndromes_involving_early_overgrowth	PIK3CG	2.18938e-38
C189	Neoplasms	Malignant_neoplasm_of_colon,_unspecified	PIK3R3	2.99469e-38
E118	Endocrine,_nutritional_and_metabolic_diseases	Type_2_diabetes_mellitus_with_unspecified_complications	PIK3R3	1.27407e-37
C3490	Neoplasms	Malignant_neoplasm_of_unsp_part_of_unsp_bronchus_or_lung	MAPK1	2.12238e-37
C3490	Neoplasms	Malignant_neoplasm_of_unsp_part_of_unsp_bronchus_or_lung	MAPK3	2.12238e-37
E118	Endocrine,_nutritional_and_metabolic_diseases	Type_2_diabetes_mellitus_with_unspecified_complications	PIK3CB	7.05886e-37
E118	Endocrine,_nutritional_and_metabolic_diseases	Type_2_diabetes_mellitus_with_unspecified_complications	PIK3CG	7.05886e-37
G404	Diseases_of_the_nervous_system	Other_generalized_epilepsy_and_epileptic_syndromes	PLCB3	9.64917e-37
Q178	Congenital_malformations,_deformations_and_chromosomal_abnormalities	Other_specified_congenital_malformations_of_ear	PLCB3	1.67712e-36
K061	Diseases_of_the_digestive_system	Gingival_enlargement	GRB2	5.98916e-36
E161	Endocrine,_nutritional_and_metabolic_diseases	Other_hypoglycemia	PIK3R3	1.48099e-35
C169	Neoplasms	Malignant_neoplasm_of_stomach,_unspecified	MAPK1	1.60587e-35
C169	Neoplasms	Malignant_neoplasm_of_stomach,_unspecified	MAPK3	1.60587e-35
E161	Endocrine,_nutritional_and_metabolic_diseases	Other_hypoglycemia	PIK3CB	8.99764e-35
E161	Endocrine,_nutritional_and_metabolic_diseases	Other_hypoglycemia	PIK3CG	8.99764e-35
A491	Certain_infectious_and_parasitic_diseases	Streptococcal_infection,_unspecified_site	RELA	2.44325e-34
D229	Neoplasms	Melanocytic_nevi,_unspecified	MAPK1	2.94032e-34
D229	Neoplasms	Melanocytic_nevi,_unspecified	MAPK3	2.94032e-34
A491	Certain_infectious_and_parasitic_diseases	Streptococcal_infection,_unspecified_site	NFKB1	1.0442e-33
D691	Diseases_of_the_blood_and_blood-forming_organs_and_certain_disorders_involving_the_immune_mechanism	Qualitative_platelet_defects	PLCB3	3.70207e-33
Q858	Congenital_malformations,_deformations_and_chromosomal_abnormalities	Other_phakomatoses,_not_elsewhere_classified	MAPK1	1.36053e-32
Q858	Congenital_malformations,_deformations_and_chromosomal_abnormalities	Other_phakomatoses,_not_elsewhere_classified	MAPK3	1.36053e-32
Q871	Congenital_malformations,_deformations_and_chromosomal_abnormalities	Congenital_malform_syndromes_predom_assoc_w_short_stature	MAPK1	2.09542e-32
Q871	Congenital_malformations,_deformations_and_chromosomal_abnormalities	Congenital_malform_syndromes_predom_assoc_w_short_stature	MAPK3	2.09542e-32
C189	Neoplasms	Malignant_neoplasm_of_colon,_unspecified	MAPK1	2.60659e-31
C189	Neoplasms	Malignant_neoplasm_of_colon,_unspecified	MAPK3	2.60659e-31
D849	Diseases_of_the_blood_and_blood-forming_organs_and_certain_disorders_involving_the_immune_mechanism	Immunodeficiency,_unspecified	NFKB1	3.0568e-31
Q279	Congenital_malformations,_deformations_and_chromosomal_abnormalities	Congenital_malformation_of_peripheral_vascular_system,_unsp	PLCB3	9.12195e-31
C50	Neoplasms	Malignant_neoplasm_of_breast	MAPK1	1.31122e-30
C50	Neoplasms	Malignant_neoplasm_of_breast	MAPK3	1.31122e-30
D229	Neoplasms	Melanocytic_nevi,_unspecified	GRB2	1.71491e-30
D849	Diseases_of_the_blood_and_blood-forming_organs_and_certain_disorders_involving_the_immune_mechanism	Immunodeficiency,_unspecified	RELA	1.95314e-30
Q178	Congenital_malformations,_deformations_and_chromosomal_abnormalities	Other_specified_congenital_malformations_of_ear	GNAI1	4.45745e-30
I472	Diseases_of_the_circulatory_system	Ventricular_tachycardia	CALM2	8.46871e-30
I472	Diseases_of_the_circulatory_system	Ventricular_tachycardia	CALM3	8.46871e-30
I472	Diseases_of_the_circulatory_system	Ventricular_tachycardia	CALML3	8.46871e-30
I472	Diseases_of_the_circulatory_system	Ventricular_tachycardia	CALML5	8.46871e-30
I472	Diseases_of_the_circulatory_system	Ventricular_tachycardia	CALML6	8.46871e-30
G249	Diseases_of_the_nervous_system	Dystonia,_unspecified	ADCY1	1.07615e-29
R270	Symptoms,_signs_and_abnormal_clinical_and_laboratory_findings,_not_elsewhere_classified	Ataxia,_unspecified	MAPK1	2.75395e-29
R270	Symptoms,_signs_and_abnormal_clinical_and_laboratory_findings,_not_elsewhere_classified	Ataxia,_unspecified	MAPK3	2.75395e-29
Q87	Congenital_malformations,_deformations_and_chromosomal_abnormalities	Oth_congenital_malform_syndromes_affecting_multiple_systems	PIK3CB	4.04634e-29
Q87	Congenital_malformations,_deformations_and_chromosomal_abnormalities	Oth_congenital_malform_syndromes_affecting_multiple_systems	PIK3CG	4.04634e-29
G249	Diseases_of_the_nervous_system	Dystonia,_unspecified	ADCY2	4.34534e-29
G249	Diseases_of_the_nervous_system	Dystonia,_unspecified	ADCY7	4.34534e-29
C920	Neoplasms	Acute_myeloblastic_leukemia	MAPK1	8.81402e-29
C920	Neoplasms	Acute_myeloblastic_leukemia	MAPK3	8.81402e-29
I472	Diseases_of_the_circulatory_system	Ventricular_tachycardia	GNAI1	9.33816e-29
Q87	Congenital_malformations,_deformations_and_chromosomal_abnormalities	Oth_congenital_malform_syndromes_affecting_multiple_systems	PIK3R3	1.16638e-28
Q824	Congenital_malformations,_deformations_and_chromosomal_abnormalities	Ectodermal_dysplasia_(anhidrotic)	NFKB1	1.70383e-28
C3490	Neoplasms	Malignant_neoplasm_of_unsp_part_of_unsp_bronchus_or_lung	GRB2	2.76371e-28
C439	Neoplasms	Malignant_melanoma_of_skin,_unspecified	ARAF	3.09089e-28
C169	Neoplasms	Malignant_neoplasm_of_stomach,_unspecified	GRB2	6.02466e-28
Q8789	Congenital_malformations,_deformations_and_chromosomal_abnormalities	Oth_congenital_malformation_syndromes,_NEC	MAPK1	7.64832e-28
Q8789	Congenital_malformations,_deformations_and_chromosomal_abnormalities	Oth_congenital_malformation_syndromes,_NEC	MAPK3	7.64832e-28
L821	Diseases_of_the_skin_and_subcutaneous_tissue	Other_seborrheic_keratosis	MAPK1	9.31598e-28
L821	Diseases_of_the_skin_and_subcutaneous_tissue	Other_seborrheic_keratosis	MAPK3	9.31598e-28
G249	Diseases_of_the_nervous_system	Dystonia,_unspecified	ADCY4	1.06408e-27
Q824	Congenital_malformations,_deformations_and_chromosomal_abnormalities	Ectodermal_dysplasia_(anhidrotic)	RELA	1.12688e-27
G249	Diseases_of_the_nervous_system	Dystonia,_unspecified	ADCY3	1.39867e-27
G249	Diseases_of_the_nervous_system	Dystonia,_unspecified	ADCY9	1.39867e-27
D229	Neoplasms	Melanocytic_nevi,_unspecified	SOS2	1.96267e-27
D352	Neoplasms	Benign_neoplasm_of_pituitary_gland	GNAI1	2.01418e-27
Q87	Congenital_malformations,_deformations_and_chromosomal_abnormalities	Oth_congenital_malform_syndromes_affecting_multiple_systems	MAPK1	2.01778e-27
Q87	Congenital_malformations,_deformations_and_chromosomal_abnormalities	Oth_congenital_malform_syndromes_affecting_multiple_systems	MAPK3	2.01778e-27
Q858	Congenital_malformations,_deformations_and_chromosomal_abnormalities	Other_phakomatoses,_not_elsewhere_classified	PRKCB	2.23947e-27
D800	Diseases_of_the_blood_and_blood-forming_organs_and_certain_disorders_involving_the_immune_mechanism	Hereditary_hypogammaglobulinemia	MAPK1	2.6736e-27
D800	Diseases_of_the_blood_and_blood-forming_organs_and_certain_disorders_involving_the_immune_mechanism	Hereditary_hypogammaglobulinemia	MAPK3	2.6736e-27
C50	Neoplasms	Malignant_neoplasm_of_breast	GRB2	3.4782e-27
Q823	Congenital_malformations,_deformations_and_chromosomal_abnormalities	Incontinentia_pigmenti	RELA	4.25489e-27
G712	Diseases_of_the_nervous_system	Congenital_myopathies	GRB2	6.34067e-27
D090	Neoplasms	Carcinoma_in_situ_of_bladder	GRB2	7.49298e-27
C569	Neoplasms	Malignant_neoplasm_of_unspecified_ovary	MAPK1	8.53238e-27
C569	Neoplasms	Malignant_neoplasm_of_unspecified_ovary	MAPK3	8.53238e-27
Q871	Congenital_malformations,_deformations_and_chromosomal_abnormalities	Congenital_malform_syndromes_predom_assoc_w_short_stature	GRB2	9.11672e-27
D8982	Diseases_of_the_blood_and_blood-forming_organs_and_certain_disorders_involving_the_immune_mechanism	Autoimmune_lymphoproliferative_syndrome_[ALPS]	MAPK1	9.90801e-27
D8982	Diseases_of_the_blood_and_blood-forming_organs_and_certain_disorders_involving_the_immune_mechanism	Autoimmune_lymphoproliferative_syndrome_[ALPS]	MAPK3	9.90801e-27
Q823	Congenital_malformations,_deformations_and_chromosomal_abnormalities	Incontinentia_pigmenti	NFKB1	1.15427e-26
G249	Diseases_of_the_nervous_system	Dystonia,_unspecified	ADCY6	1.35129e-26
G249	Diseases_of_the_nervous_system	Dystonia,_unspecified	ADCY8	1.35129e-26
C920	Neoplasms	Acute_myeloblastic_leukemia	GRB2	1.63235e-26
Q871	Congenital_malformations,_deformations_and_chromosomal_abnormalities	Congenital_malform_syndromes_predom_assoc_w_short_stature	SOS2	4.61914e-26
G712	Diseases_of_the_nervous_system	Congenital_myopathies	SOS2	4.7442e-26
D8989	Diseases_of_the_blood_and_blood-forming_organs_and_certain_disorders_involving_the_immune_mechanism	Oth_disrd_involving_the_immune_mechanism,_NEC	NFKB1	4.9252e-26
D090	Neoplasms	Carcinoma_in_situ_of_bladder	SOS2	5.11519e-26
D8982	Diseases_of_the_blood_and_blood-forming_organs_and_certain_disorders_involving_the_immune_mechanism	Autoimmune_lymphoproliferative_syndrome_[ALPS]	PIK3R3	8.27419e-26
C920	Neoplasms	Acute_myeloblastic_leukemia	SOS2	9.97655e-26
C73	Neoplasms	Malignant_neoplasm_of_thyroid_gland	GRB2	1.05074e-25
C7A090	Neoplasms	Malignant_carcinoid_tumor_of_the_bronchus_and_lung	ARAF	1.09115e-25
G712	Diseases_of_the_nervous_system	Congenital_myopathies	MAPK1	1.38408e-25
G712	Diseases_of_the_nervous_system	Congenital_myopathies	MAPK3	1.38408e-25
D8982	Diseases_of_the_blood_and_blood-forming_organs_and_certain_disorders_involving_the_immune_mechanism	Autoimmune_lymphoproliferative_syndrome_[ALPS]	GRB2	2.03773e-25
C3490	Neoplasms	Malignant_neoplasm_of_unsp_part_of_unsp_bronchus_or_lung	SOS2	2.39104e-25
D8982	Diseases_of_the_blood_and_blood-forming_organs_and_certain_disorders_involving_the_immune_mechanism	Autoimmune_lymphoproliferative_syndrome_[ALPS]	PIK3CB	2.43837e-25
D8982	Diseases_of_the_blood_and_blood-forming_organs_and_certain_disorders_involving_the_immune_mechanism	Autoimmune_lymphoproliferative_syndrome_[ALPS]	PIK3CG	2.43837e-25
D090	Neoplasms	Carcinoma_in_situ_of_bladder	MAPK1	2.57884e-25
D090	Neoplasms	Carcinoma_in_situ_of_bladder	MAPK3	2.57884e-25
C920	Neoplasms	Acute_myeloblastic_leukemia	PIK3R3	2.80687e-25
D8989	Diseases_of_the_blood_and_blood-forming_organs_and_certain_disorders_involving_the_immune_mechanism	Oth_disrd_involving_the_immune_mechanism,_NEC	RELA	2.86131e-25
F10920	Mental,_Behavioral_and_Neurodevelopmental_disorders	Alcohol_use,_unspecified_with_intoxication,_uncomplicated	ALDH1B1	3.69994e-25
M839	Diseases_of_the_musculoskeletal_system_and_connective_tissue	Adult_osteomalacia,_unspecified	FGF1	3.69994e-25
M839	Diseases_of_the_musculoskeletal_system_and_connective_tissue	Adult_osteomalacia,_unspecified	FGF11	3.69994e-25
M839	Diseases_of_the_musculoskeletal_system_and_connective_tissue	Adult_osteomalacia,_unspecified	FGF12	3.69994e-25
M839	Diseases_of_the_musculoskeletal_system_and_connective_tissue	Adult_osteomalacia,_unspecified	FGF13	3.69994e-25
M839	Diseases_of_the_musculoskeletal_system_and_connective_tissue	Adult_osteomalacia,_unspecified	FGF18	3.69994e-25
M839	Diseases_of_the_musculoskeletal_system_and_connective_tissue	Adult_osteomalacia,_unspecified	FGF19	3.69994e-25
M839	Diseases_of_the_musculoskeletal_system_and_connective_tissue	Adult_osteomalacia,_unspecified	FGF2	3.69994e-25
M839	Diseases_of_the_musculoskeletal_system_and_connective_tissue	Adult_osteomalacia,_unspecified	FGF20	3.69994e-25
M839	Diseases_of_the_musculoskeletal_system_and_connective_tissue	Adult_osteomalacia,_unspecified	FGF21	3.69994e-25
M839	Diseases_of_the_musculoskeletal_system_and_connective_tissue	Adult_osteomalacia,_unspecified	FGF22	3.69994e-25
M839	Diseases_of_the_musculoskeletal_system_and_connective_tissue	Adult_osteomalacia,_unspecified	FGF4	3.69994e-25
M839	Diseases_of_the_musculoskeletal_system_and_connective_tissue	Adult_osteomalacia,_unspecified	FGF5	3.69994e-25
M839	Diseases_of_the_musculoskeletal_system_and_connective_tissue	Adult_osteomalacia,_unspecified	FGF6	3.69994e-25
M839	Diseases_of_the_musculoskeletal_system_and_connective_tissue	Adult_osteomalacia,_unspecified	FGF7	3.69994e-25
Q384	Congenital_malformations,_deformations_and_chromosomal_abnormalities	Congenital_malformations_of_salivary_glands_and_ducts	FGF1	3.69994e-25
Q384	Congenital_malformations,_deformations_and_chromosomal_abnormalities	Congenital_malformations_of_salivary_glands_and_ducts	FGF11	3.69994e-25
Q384	Congenital_malformations,_deformations_and_chromosomal_abnormalities	Congenital_malformations_of_salivary_glands_and_ducts	FGF12	3.69994e-25
Q384	Congenital_malformations,_deformations_and_chromosomal_abnormalities	Congenital_malformations_of_salivary_glands_and_ducts	FGF13	3.69994e-25
Q384	Congenital_malformations,_deformations_and_chromosomal_abnormalities	Congenital_malformations_of_salivary_glands_and_ducts	FGF18	3.69994e-25
Q384	Congenital_malformations,_deformations_and_chromosomal_abnormalities	Congenital_malformations_of_salivary_glands_and_ducts	FGF19	3.69994e-25
Q384	Congenital_malformations,_deformations_and_chromosomal_abnormalities	Congenital_malformations_of_salivary_glands_and_ducts	FGF2	3.69994e-25
Q384	Congenital_malformations,_deformations_and_chromosomal_abnormalities	Congenital_malformations_of_salivary_glands_and_ducts	FGF20	3.69994e-25
Q384	Congenital_malformations,_deformations_and_chromosomal_abnormalities	Congenital_malformations_of_salivary_glands_and_ducts	FGF21	3.69994e-25
Q384	Congenital_malformations,_deformations_and_chromosomal_abnormalities	Congenital_malformations_of_salivary_glands_and_ducts	FGF22	3.69994e-25
Q384	Congenital_malformations,_deformations_and_chromosomal_abnormalities	Congenital_malformations_of_salivary_glands_and_ducts	FGF4	3.69994e-25
Q384	Congenital_malformations,_deformations_and_chromosomal_abnormalities	Congenital_malformations_of_salivary_glands_and_ducts	FGF5	3.69994e-25
Q384	Congenital_malformations,_deformations_and_chromosomal_abnormalities	Congenital_malformations_of_salivary_glands_and_ducts	FGF6	3.69994e-25
Q384	Congenital_malformations,_deformations_and_chromosomal_abnormalities	Congenital_malformations_of_salivary_glands_and_ducts	FGF7	3.69994e-25
D352	Neoplasms	Benign_neoplasm_of_pituitary_gland	PLCB3	4.25859e-25
C220	Neoplasms	Liver_cell_carcinoma	MAPK1	4.4622e-25
C220	Neoplasms	Liver_cell_carcinoma	MAPK3	4.4622e-25
C169	Neoplasms	Malignant_neoplasm_of_stomach,_unspecified	SOS2	4.98938e-25
C220	Neoplasms	Liver_cell_carcinoma	CCND1	5.13867e-25
Q740	Congenital_malformations,_deformations_and_chromosomal_abnormalities	Oth_congen_malform_of_upper_limb(s),_inc_shoulder_girdle	FGF1	7.18224e-25
Q740	Congenital_malformations,_deformations_and_chromosomal_abnormalities	Oth_congen_malform_of_upper_limb(s),_inc_shoulder_girdle	FGF11	7.18224e-25
Q740	Congenital_malformations,_deformations_and_chromosomal_abnormalities	Oth_congen_malform_of_upper_limb(s),_inc_shoulder_girdle	FGF12	7.18224e-25
Q740	Congenital_malformations,_deformations_and_chromosomal_abnormalities	Oth_congen_malform_of_upper_limb(s),_inc_shoulder_girdle	FGF13	7.18224e-25
Q740	Congenital_malformations,_deformations_and_chromosomal_abnormalities	Oth_congen_malform_of_upper_limb(s),_inc_shoulder_girdle	FGF18	7.18224e-25
Q740	Congenital_malformations,_deformations_and_chromosomal_abnormalities	Oth_congen_malform_of_upper_limb(s),_inc_shoulder_girdle	FGF19	7.18224e-25
Q740	Congenital_malformations,_deformations_and_chromosomal_abnormalities	Oth_congen_malform_of_upper_limb(s),_inc_shoulder_girdle	FGF2	7.18224e-25
Q740	Congenital_malformations,_deformations_and_chromosomal_abnormalities	Oth_congen_malform_of_upper_limb(s),_inc_shoulder_girdle	FGF20	7.18224e-25
Q740	Congenital_malformations,_deformations_and_chromosomal_abnormalities	Oth_congen_malform_of_upper_limb(s),_inc_shoulder_girdle	FGF21	7.18224e-25
Q740	Congenital_malformations,_deformations_and_chromosomal_abnormalities	Oth_congen_malform_of_upper_limb(s),_inc_shoulder_girdle	FGF22	7.18224e-25
Q740	Congenital_malformations,_deformations_and_chromosomal_abnormalities	Oth_congen_malform_of_upper_limb(s),_inc_shoulder_girdle	FGF4	7.18224e-25
Q740	Congenital_malformations,_deformations_and_chromosomal_abnormalities	Oth_congen_malform_of_upper_limb(s),_inc_shoulder_girdle	FGF5	7.18224e-25
Q740	Congenital_malformations,_deformations_and_chromosomal_abnormalities	Oth_congen_malform_of_upper_limb(s),_inc_shoulder_girdle	FGF6	7.18224e-25
Q740	Congenital_malformations,_deformations_and_chromosomal_abnormalities	Oth_congen_malform_of_upper_limb(s),_inc_shoulder_girdle	FGF7	7.18224e-25
C73	Neoplasms	Malignant_neoplasm_of_thyroid_gland	SOS2	7.27441e-25
R748	Symptoms,_signs_and_abnormal_clinical_and_laboratory_findings,_not_elsewhere_classified	Abnormal_levels_of_other_serum_enzymes	MAPK1	8.61555e-25
R748	Symptoms,_signs_and_abnormal_clinical_and_laboratory_findings,_not_elsewhere_classified	Abnormal_levels_of_other_serum_enzymes	MAPK3	8.61555e-25
C920	Neoplasms	Acute_myeloblastic_leukemia	PIK3CB	9.12629e-25
C920	Neoplasms	Acute_myeloblastic_leukemia	PIK3CG	9.12629e-25
D8982	Diseases_of_the_blood_and_blood-forming_organs_and_certain_disorders_involving_the_immune_mechanism	Autoimmune_lymphoproliferative_syndrome_[ALPS]	SOS2	1.38487e-24
C50	Neoplasms	Malignant_neoplasm_of_breast	SOS2	2.60865e-24
G118	Diseases_of_the_nervous_system	Other_hereditary_ataxias	PLCB3	2.7004e-24
Q873	Congenital_malformations,_deformations_and_chromosomal_abnormalities	Congenital_malformation_syndromes_involving_early_overgrowth	MAPK1	3.47204e-24
Q873	Congenital_malformations,_deformations_and_chromosomal_abnormalities	Congenital_malformation_syndromes_involving_early_overgrowth	MAPK3	3.47204e-24
E8359	Endocrine,_nutritional_and_metabolic_diseases	Other_disorders_of_calcium_metabolism	FGF1	4.49835e-24
E8359	Endocrine,_nutritional_and_metabolic_diseases	Other_disorders_of_calcium_metabolism	FGF11	4.49835e-24
E8359	Endocrine,_nutritional_and_metabolic_diseases	Other_disorders_of_calcium_metabolism	FGF12	4.49835e-24
E8359	Endocrine,_nutritional_and_metabolic_diseases	Other_disorders_of_calcium_metabolism	FGF13	4.49835e-24
E8359	Endocrine,_nutritional_and_metabolic_diseases	Other_disorders_of_calcium_metabolism	FGF18	4.49835e-24
E8359	Endocrine,_nutritional_and_metabolic_diseases	Other_disorders_of_calcium_metabolism	FGF19	4.49835e-24
E8359	Endocrine,_nutritional_and_metabolic_diseases	Other_disorders_of_calcium_metabolism	FGF2	4.49835e-24
E8359	Endocrine,_nutritional_and_metabolic_diseases	Other_disorders_of_calcium_metabolism	FGF20	4.49835e-24
E8359	Endocrine,_nutritional_and_metabolic_diseases	Other_disorders_of_calcium_metabolism	FGF21	4.49835e-24
E8359	Endocrine,_nutritional_and_metabolic_diseases	Other_disorders_of_calcium_metabolism	FGF22	4.49835e-24
E8359	Endocrine,_nutritional_and_metabolic_diseases	Other_disorders_of_calcium_metabolism	FGF4	4.49835e-24
E8359	Endocrine,_nutritional_and_metabolic_diseases	Other_disorders_of_calcium_metabolism	FGF5	4.49835e-24
E8359	Endocrine,_nutritional_and_metabolic_diseases	Other_disorders_of_calcium_metabolism	FGF6	4.49835e-24
E8359	Endocrine,_nutritional_and_metabolic_diseases	Other_disorders_of_calcium_metabolism	FGF7	4.49835e-24
Q858	Congenital_malformations,_deformations_and_chromosomal_abnormalities	Other_phakomatoses,_not_elsewhere_classified	PLCB3	4.66482e-24
G431	Diseases_of_the_nervous_system	Migraine_with_aura	ATP1A1	4.87557e-24
G431	Diseases_of_the_nervous_system	Migraine_with_aura	ATP1A4	4.87557e-24
G8190	Diseases_of_the_nervous_system	Hemiplegia,_unspecified_affecting_unspecified_side	ATP1A1	4.87557e-24
G8190	Diseases_of_the_nervous_system	Hemiplegia,_unspecified_affecting_unspecified_side	ATP1A4	4.87557e-24
L821	Diseases_of_the_skin_and_subcutaneous_tissue	Other_seborrheic_keratosis	GRB2	9.9647e-24
O1420	Pregnancy,_childbirth_and_the_puerperium	HELLP_syndrome_(HELLP),_unspecified_trimester	ECHS1	1.77815e-23
O266	Pregnancy,_childbirth_and_the_puerperium	Liver_&_biliary_trac_disord_in_preg,_chldbrth_and_the_puerp	ECHS1	1.77815e-23
Q858	Congenital_malformations,_deformations_and_chromosomal_abnormalities	Other_phakomatoses,_not_elsewhere_classified	GRB2	1.90701e-23
D800	Diseases_of_the_blood_and_blood-forming_organs_and_certain_disorders_involving_the_immune_mechanism	Hereditary_hypogammaglobulinemia	GRB2	2.11651e-23
Q873	Congenital_malformations,_deformations_and_chromosomal_abnormalities	Congenital_malformation_syndromes_involving_early_overgrowth	GRB2	2.11651e-23
Q8789	Congenital_malformations,_deformations_and_chromosomal_abnormalities	Oth_congenital_malformation_syndromes,_NEC	PIK3CB	2.96682e-23
Q8789	Congenital_malformations,_deformations_and_chromosomal_abnormalities	Oth_congenital_malformation_syndromes,_NEC	PIK3CG	2.96682e-23
E8331	Endocrine,_nutritional_and_metabolic_diseases	Familial_hypophosphatemia	FGF1	3.86885e-23
E8331	Endocrine,_nutritional_and_metabolic_diseases	Familial_hypophosphatemia	FGF11	3.86885e-23
E8331	Endocrine,_nutritional_and_metabolic_diseases	Familial_hypophosphatemia	FGF12	3.86885e-23
E8331	Endocrine,_nutritional_and_metabolic_diseases	Familial_hypophosphatemia	FGF13	3.86885e-23
E8331	Endocrine,_nutritional_and_metabolic_diseases	Familial_hypophosphatemia	FGF18	3.86885e-23
E8331	Endocrine,_nutritional_and_metabolic_diseases	Familial_hypophosphatemia	FGF19	3.86885e-23
E8331	Endocrine,_nutritional_and_metabolic_diseases	Familial_hypophosphatemia	FGF2	3.86885e-23
E8331	Endocrine,_nutritional_and_metabolic_diseases	Familial_hypophosphatemia	FGF20	3.86885e-23
E8331	Endocrine,_nutritional_and_metabolic_diseases	Familial_hypophosphatemia	FGF21	3.86885e-23
E8331	Endocrine,_nutritional_and_metabolic_diseases	Familial_hypophosphatemia	FGF22	3.86885e-23
E8331	Endocrine,_nutritional_and_metabolic_diseases	Familial_hypophosphatemia	FGF4	3.86885e-23
E8331	Endocrine,_nutritional_and_metabolic_diseases	Familial_hypophosphatemia	FGF5	3.86885e-23
E8331	Endocrine,_nutritional_and_metabolic_diseases	Familial_hypophosphatemia	FGF6	3.86885e-23
E8331	Endocrine,_nutritional_and_metabolic_diseases	Familial_hypophosphatemia	FGF7	3.86885e-23
D8989	Diseases_of_the_blood_and_blood-forming_organs_and_certain_disorders_involving_the_immune_mechanism	Oth_disrd_involving_the_immune_mechanism,_NEC	PIK3CB	4.61459e-23
D8989	Diseases_of_the_blood_and_blood-forming_organs_and_certain_disorders_involving_the_immune_mechanism	Oth_disrd_involving_the_immune_mechanism,_NEC	PIK3CG	4.61459e-23
Q898	Congenital_malformations,_deformations_and_chromosomal_abnormalities	Other_specified_congenital_malformations	MAPK1	4.70296e-23
Q898	Congenital_malformations,_deformations_and_chromosomal_abnormalities	Other_specified_congenital_malformations	MAPK3	4.70296e-23
C222	Neoplasms	Hepatoblastoma	APC2	6.85942e-23
D135	Neoplasms	Benign_neoplasm_of_extrahepatic_bile_ducts	APC2	6.85942e-23
G63	Diseases_of_the_nervous_system	Polyneuropathy_in_diseases_classified_elsewhere	COL24A1	6.85942e-23
G63	Diseases_of_the_nervous_system	Polyneuropathy_in_diseases_classified_elsewhere	COL27A1	6.85942e-23
G63	Diseases_of_the_nervous_system	Polyneuropathy_in_diseases_classified_elsewhere	COL5A3	6.85942e-23
M1990	Diseases_of_the_musculoskeletal_system_and_connective_tissue	Unspecified_osteoarthritis,_unspecified_site	COL24A1	6.85942e-23
M1990	Diseases_of_the_musculoskeletal_system_and_connective_tissue	Unspecified_osteoarthritis,_unspecified_site	COL27A1	6.85942e-23
M1990	Diseases_of_the_musculoskeletal_system_and_connective_tissue	Unspecified_osteoarthritis,_unspecified_site	COL5A3	6.85942e-23
M87059	Diseases_of_the_musculoskeletal_system_and_connective_tissue	Idiopathic_aseptic_necrosis_of_unspecified_femur	COL24A1	6.85942e-23
M87059	Diseases_of_the_musculoskeletal_system_and_connective_tissue	Idiopathic_aseptic_necrosis_of_unspecified_femur	COL27A1	6.85942e-23
M87059	Diseases_of_the_musculoskeletal_system_and_connective_tissue	Idiopathic_aseptic_necrosis_of_unspecified_femur	COL5A3	6.85942e-23
M911	Diseases_of_the_musculoskeletal_system_and_connective_tissue	Juvenile_osteochondrosis_of_head_of_femur	COL24A1	6.85942e-23
M911	Diseases_of_the_musculoskeletal_system_and_connective_tissue	Juvenile_osteochondrosis_of_head_of_femur	COL27A1	6.85942e-23
M911	Diseases_of_the_musculoskeletal_system_and_connective_tissue	Juvenile_osteochondrosis_of_head_of_femur	COL5A3	6.85942e-23
Q770	Congenital_malformations,_deformations_and_chromosomal_abnormalities	Achondrogenesis	COL24A1	6.85942e-23
Q770	Congenital_malformations,_deformations_and_chromosomal_abnormalities	Achondrogenesis	COL27A1	6.85942e-23
Q770	Congenital_malformations,_deformations_and_chromosomal_abnormalities	Achondrogenesis	COL5A3	6.85942e-23
Q779	Congenital_malformations,_deformations_and_chromosomal_abnormalities	Osteochndrdys_w_defct_of_grth_of_tublr_bones_and_spine,_unsp	COL24A1	6.85942e-23
Q779	Congenital_malformations,_deformations_and_chromosomal_abnormalities	Osteochndrdys_w_defct_of_grth_of_tublr_bones_and_spine,_unsp	COL27A1	6.85942e-23
Q779	Congenital_malformations,_deformations_and_chromosomal_abnormalities	Osteochndrdys_w_defct_of_grth_of_tublr_bones_and_spine,_unsp	COL5A3	6.85942e-23
Q899	Congenital_malformations,_deformations_and_chromosomal_abnormalities	Congenital_malformation,_unspecified	COL24A1	6.85942e-23
Q899	Congenital_malformations,_deformations_and_chromosomal_abnormalities	Congenital_malformation,_unspecified	COL27A1	6.85942e-23
Q899	Congenital_malformations,_deformations_and_chromosomal_abnormalities	Congenital_malformation,_unspecified	COL5A3	6.85942e-23
D8989	Diseases_of_the_blood_and_blood-forming_organs_and_certain_disorders_involving_the_immune_mechanism	Oth_disrd_involving_the_immune_mechanism,_NEC	PLCG1	9.74012e-23
Q8789	Congenital_malformations,_deformations_and_chromosomal_abnormalities	Oth_congenital_malformation_syndromes,_NEC	PIK3R3	1.05039e-22
C7A090	Neoplasms	Malignant_carcinoid_tumor_of_the_bronchus_and_lung	SOS2	1.10904e-22
E118	Endocrine,_nutritional_and_metabolic_diseases	Type_2_diabetes_mellitus_with_unspecified_complications	MAPK1	1.27969e-22
E118	Endocrine,_nutritional_and_metabolic_diseases	Type_2_diabetes_mellitus_with_unspecified_complications	MAPK3	1.27969e-22
K635	Diseases_of_the_digestive_system	Polyp_of_colon	APC2	1.32616e-22
C920	Neoplasms	Acute_myeloblastic_leukemia	ARAF	1.4016e-22
C4490	Neoplasms	Unspecified_malignant_neoplasm_of_skin,_unspecified	PDGFA	1.45593e-22
R270	Symptoms,_signs_and_abnormal_clinical_and_laboratory_findings,_not_elsewhere_classified	Ataxia,_unspecified	GRB2	1.54475e-22
C259	Neoplasms	Malignant_neoplasm_of_pancreas,_unspecified	MAPK1	1.65932e-22
C259	Neoplasms	Malignant_neoplasm_of_pancreas,_unspecified	MAPK3	1.65932e-22
E71318	Endocrine,_nutritional_and_metabolic_diseases	Other_disorders_of_fatty-acid_oxidation	ECHS1	1.75007e-22
C259	Neoplasms	Malignant_neoplasm_of_pancreas,_unspecified	GRB2	1.76485e-22
Q8789	Congenital_malformations,_deformations_and_chromosomal_abnormalities	Oth_congenital_malformation_syndromes,_NEC	GRB2	1.77647e-22
Q178	Congenital_malformations,_deformations_and_chromosomal_abnormalities	Other_specified_congenital_malformations_of_ear	ADCY1	2.0252e-22
D8989	Diseases_of_the_blood_and_blood-forming_organs_and_certain_disorders_involving_the_immune_mechanism	Oth_disrd_involving_the_immune_mechanism,_NEC	PIK3R3	2.28124e-22
Q777	Congenital_malformations,_deformations_and_chromosomal_abnormalities	Spondyloepiphyseal_dysplasia	COL24A1	2.48654e-22
Q777	Congenital_malformations,_deformations_and_chromosomal_abnormalities	Spondyloepiphyseal_dysplasia	COL27A1	2.48654e-22
Q777	Congenital_malformations,_deformations_and_chromosomal_abnormalities	Spondyloepiphyseal_dysplasia	COL5A3	2.48654e-22
G238	Diseases_of_the_nervous_system	Other_specified_degenerative_diseases_of_basal_ganglia	PDGFA	2.73731e-22
G249	Diseases_of_the_nervous_system	Dystonia,_unspecified	PRKACA	3.02918e-22
G249	Diseases_of_the_nervous_system	Dystonia,_unspecified	PRKACB	3.02918e-22
G249	Diseases_of_the_nervous_system	Dystonia,_unspecified	PRKACG	3.02918e-22
G249	Diseases_of_the_nervous_system	Dystonia,_unspecified	PRKX	3.02918e-22
A319	Certain_infectious_and_parasitic_diseases	Mycobacterial_infection,_unspecified	IL12A	3.23649e-22
Q898	Congenital_malformations,_deformations_and_chromosomal_abnormalities	Other_specified_congenital_malformations	GRB2	3.57971e-22
C73	Neoplasms	Malignant_neoplasm_of_thyroid_gland	MAPK1	4.42958e-22
C73	Neoplasms	Malignant_neoplasm_of_thyroid_gland	MAPK3	4.42958e-22
D090	Neoplasms	Carcinoma_in_situ_of_bladder	ARAF	4.48004e-22
Q878	Congenital_malformations,_deformations_and_chromosomal_abnormalities	Oth_congenital_malformation_syndromes,_NEC	MAPK1	6.02557e-22
Q878	Congenital_malformations,_deformations_and_chromosomal_abnormalities	Oth_congenital_malformation_syndromes,_NEC	MAPK3	6.02557e-22
Q279	Congenital_malformations,_deformations_and_chromosomal_abnormalities	Congenital_malformation_of_peripheral_vascular_system,_unsp	ITPR3	8.57241e-22
D329	Neoplasms	Benign_neoplasm_of_meninges,_unspecified	PDGFA	8.95886e-22
C259	Neoplasms	Malignant_neoplasm_of_pancreas,_unspecified	SOS2	9.11891e-22
F919	Mental,_Behavioral_and_Neurodevelopmental_disorders	Conduct_disorder,_unspecified	MAOB	1.03527e-21
G118	Diseases_of_the_nervous_system	Other_hereditary_ataxias	ITPR3	1.11221e-21
C569	Neoplasms	Malignant_neoplasm_of_unspecified_ovary	GRB2	1.17755e-21
R748	Symptoms,_signs_and_abnormal_clinical_and_laboratory_findings,_not_elsewhere_classified	Abnormal_levels_of_other_serum_enzymes	GRB2	1.29725e-21
Q796	Congenital_malformations,_deformations_and_chromosomal_abnormalities	Ehlers-Danlos_syndrome	COL24A1	1.40006e-21
Q796	Congenital_malformations,_deformations_and_chromosomal_abnormalities	Ehlers-Danlos_syndrome	COL27A1	1.40006e-21
Q796	Congenital_malformations,_deformations_and_chromosomal_abnormalities	Ehlers-Danlos_syndrome	COL5A3	1.40006e-21
G404	Diseases_of_the_nervous_system	Other_generalized_epilepsy_and_epileptic_syndromes	ITPR3	1.40202e-21
I472	Diseases_of_the_circulatory_system	Ventricular_tachycardia	PLCB3	1.46427e-21
C50	Neoplasms	Malignant_neoplasm_of_breast	CCND1	1.75414e-21
E161	Endocrine,_nutritional_and_metabolic_diseases	Other_hypoglycemia	MAPK1	1.77545e-21
E161	Endocrine,_nutritional_and_metabolic_diseases	Other_hypoglycemia	MAPK3	1.77545e-21
Q898	Congenital_malformations,_deformations_and_chromosomal_abnormalities	Other_specified_congenital_malformations	SOS2	1.81291e-21
D8989	Diseases_of_the_blood_and_blood-forming_organs_and_certain_disorders_involving_the_immune_mechanism	Oth_disrd_involving_the_immune_mechanism,_NEC	RAC1	1.86015e-21
C7A090	Neoplasms	Malignant_carcinoid_tumor_of_the_bronchus_and_lung	MAPK1	1.95781e-21
C7A090	Neoplasms	Malignant_carcinoid_tumor_of_the_bronchus_and_lung	MAPK3	1.95781e-21
Q178	Congenital_malformations,_deformations_and_chromosomal_abnormalities	Other_specified_congenital_malformations_of_ear	ITPR3	2.06192e-21
Q873	Congenital_malformations,_deformations_and_chromosomal_abnormalities	Congenital_malformation_syndromes_involving_early_overgrowth	NFKB1	2.14442e-21
L821	Diseases_of_the_skin_and_subcutaneous_tissue	Other_seborrheic_keratosis	SOS2	2.32083e-21
C73	Neoplasms	Malignant_neoplasm_of_thyroid_gland	PIK3CB	3.2396e-21
C73	Neoplasms	Malignant_neoplasm_of_thyroid_gland	PIK3CG	3.2396e-21
I472	Diseases_of_the_circulatory_system	Ventricular_tachycardia	ADCY1	3.29419e-21
E249	Endocrine,_nutritional_and_metabolic_diseases	Cushing's_syndrome,_unspecified	ADCY9	3.30625e-21
Q781	Congenital_malformations,_deformations_and_chromosomal_abnormalities	Polyostotic_fibrous_dysplasia	ADCY9	3.30625e-21
Q178	Congenital_malformations,_deformations_and_chromosomal_abnormalities	Other_specified_congenital_malformations_of_ear	PRKCB	3.5639e-21
G431	Diseases_of_the_nervous_system	Migraine_with_aura	ATP1B1	3.72695e-21
G431	Diseases_of_the_nervous_system	Migraine_with_aura	ATP1B2	3.72695e-21
G431	Diseases_of_the_nervous_system	Migraine_with_aura	ATP1B3	3.72695e-21
G431	Diseases_of_the_nervous_system	Migraine_with_aura	ATP1B4	3.72695e-21
G8190	Diseases_of_the_nervous_system	Hemiplegia,_unspecified_affecting_unspecified_side	ATP1B1	3.72695e-21
G8190	Diseases_of_the_nervous_system	Hemiplegia,_unspecified_affecting_unspecified_side	ATP1B2	3.72695e-21
G8190	Diseases_of_the_nervous_system	Hemiplegia,_unspecified_affecting_unspecified_side	ATP1B3	3.72695e-21
G8190	Diseases_of_the_nervous_system	Hemiplegia,_unspecified_affecting_unspecified_side	ATP1B4	3.72695e-21
Q858	Congenital_malformations,_deformations_and_chromosomal_abnormalities	Other_phakomatoses,_not_elsewhere_classified	SOS2	4.13504e-21
C499	Neoplasms	Malignant_neoplasm_of_connective_and_soft_tissue,_unsp	CREB3	4.41627e-21
C499	Neoplasms	Malignant_neoplasm_of_connective_and_soft_tissue,_unsp	CREB3L1	4.41627e-21
C499	Neoplasms	Malignant_neoplasm_of_connective_and_soft_tissue,_unsp	CREB3L2	4.41627e-21
C499	Neoplasms	Malignant_neoplasm_of_connective_and_soft_tissue,_unsp	CREB3L3	4.41627e-21
C499	Neoplasms	Malignant_neoplasm_of_connective_and_soft_tissue,_unsp	CREB3L4	4.41627e-21
D800	Diseases_of_the_blood_and_blood-forming_organs_and_certain_disorders_involving_the_immune_mechanism	Hereditary_hypogammaglobulinemia	SOS2	4.69494e-21
Q873	Congenital_malformations,_deformations_and_chromosomal_abnormalities	Congenital_malformation_syndromes_involving_early_overgrowth	SOS2	4.69494e-21
G404	Diseases_of_the_nervous_system	Other_generalized_epilepsy_and_epileptic_syndromes	ADCY1	5.20711e-21
C220	Neoplasms	Liver_cell_carcinoma	NFKB1	5.21212e-21
E201	Endocrine,_nutritional_and_metabolic_diseases	Pseudohypoparathyroidism	ADCY9	5.35719e-21
E220	Endocrine,_nutritional_and_metabolic_diseases	Acromegaly_and_pituitary_gigantism	ADCY9	5.35719e-21
D090	Neoplasms	Carcinoma_in_situ_of_bladder	PIK3R3	5.67964e-21
D691	Diseases_of_the_blood_and_blood-forming_organs_and_certain_disorders_involving_the_immune_mechanism	Qualitative_platelet_defects	ITPR3	6.28989e-21
Q688	Congenital_malformations,_deformations_and_chromosomal_abnormalities	Other_specified_congenital_musculoskeletal_deformities	COL24A1	6.49118e-21
Q688	Congenital_malformations,_deformations_and_chromosomal_abnormalities	Other_specified_congenital_musculoskeletal_deformities	COL27A1	6.49118e-21
Q688	Congenital_malformations,_deformations_and_chromosomal_abnormalities	Other_specified_congenital_musculoskeletal_deformities	COL5A3	6.49118e-21
C259	Neoplasms	Malignant_neoplasm_of_pancreas,_unspecified	CCND1	6.61129e-21
C3490	Neoplasms	Malignant_neoplasm_of_unsp_part_of_unsp_bronchus_or_lung	CCND1	6.61129e-21
C119	Neoplasms	Malignant_neoplasm_of_nasopharynx,_unspecified	CCND1	6.92743e-21
C740	Neoplasms	Malignant_neoplasm_of_cortex_of_adrenal_gland	CCND1	6.92743e-21
D330	Neoplasms	Benign_neoplasm_of_brain,_supratentorial	CCND1	6.92743e-21
Z1501	Factors_influencing_health_status_and_contact_with_health_services	Genetic_susceptibility_to_malignant_neoplasm_of_breast	CCND1	9.57782e-21
C3490	Neoplasms	Malignant_neoplasm_of_unsp_part_of_unsp_bronchus_or_lung	ARAF	9.6061e-21
Q780	Congenital_malformations,_deformations_and_chromosomal_abnormalities	Osteogenesis_imperfecta	COL24A1	1.04423e-20
Q780	Congenital_malformations,_deformations_and_chromosomal_abnormalities	Osteogenesis_imperfecta	COL27A1	1.04423e-20
Q780	Congenital_malformations,_deformations_and_chromosomal_abnormalities	Osteogenesis_imperfecta	COL5A3	1.04423e-20
C189	Neoplasms	Malignant_neoplasm_of_colon,_unspecified	CCND1	1.28002e-20
C189	Neoplasms	Malignant_neoplasm_of_colon,_unspecified	GRB2	1.28002e-20
E230	Endocrine,_nutritional_and_metabolic_diseases	Hypopituitarism	FGF1	1.2985e-20
E230	Endocrine,_nutritional_and_metabolic_diseases	Hypopituitarism	FGF11	1.2985e-20
E230	Endocrine,_nutritional_and_metabolic_diseases	Hypopituitarism	FGF12	1.2985e-20
E230	Endocrine,_nutritional_and_metabolic_diseases	Hypopituitarism	FGF13	1.2985e-20
E230	Endocrine,_nutritional_and_metabolic_diseases	Hypopituitarism	FGF18	1.2985e-20
E230	Endocrine,_nutritional_and_metabolic_diseases	Hypopituitarism	FGF19	1.2985e-20
E230	Endocrine,_nutritional_and_metabolic_diseases	Hypopituitarism	FGF2	1.2985e-20
E230	Endocrine,_nutritional_and_metabolic_diseases	Hypopituitarism	FGF20	1.2985e-20
E230	Endocrine,_nutritional_and_metabolic_diseases	Hypopituitarism	FGF21	1.2985e-20
E230	Endocrine,_nutritional_and_metabolic_diseases	Hypopituitarism	FGF22	1.2985e-20
E230	Endocrine,_nutritional_and_metabolic_diseases	Hypopituitarism	FGF4	1.2985e-20
E230	Endocrine,_nutritional_and_metabolic_diseases	Hypopituitarism	FGF5	1.2985e-20
E230	Endocrine,_nutritional_and_metabolic_diseases	Hypopituitarism	FGF6	1.2985e-20
E230	Endocrine,_nutritional_and_metabolic_diseases	Hypopituitarism	FGF7	1.2985e-20
C419	Neoplasms	Malignant_neoplasm_of_bone_and_articular_cartilage,_unsp	CCND1	1.31875e-20
C7A090	Neoplasms	Malignant_carcinoid_tumor_of_the_bronchus_and_lung	GRB2	1.31875e-20
D800	Diseases_of_the_blood_and_blood-forming_organs_and_certain_disorders_involving_the_immune_mechanism	Hereditary_hypogammaglobulinemia	RELA	1.31981e-20
Q873	Congenital_malformations,_deformations_and_chromosomal_abnormalities	Congenital_malformation_syndromes_involving_early_overgrowth	RELA	1.31981e-20
D090	Neoplasms	Carcinoma_in_situ_of_bladder	PIK3CB	1.35918e-20
D090	Neoplasms	Carcinoma_in_situ_of_bladder	PIK3CG	1.35918e-20
M6250	Diseases_of_the_musculoskeletal_system_and_connective_tissue	Muscle_wasting_and_atrophy,_NEC,_unsp_site	PDGFA	1.48412e-20
G118	Diseases_of_the_nervous_system	Other_hereditary_ataxias	PRKACA	1.5413e-20
G118	Diseases_of_the_nervous_system	Other_hereditary_ataxias	PRKACB	1.5413e-20
G118	Diseases_of_the_nervous_system	Other_hereditary_ataxias	PRKACG	1.5413e-20
G118	Diseases_of_the_nervous_system	Other_hereditary_ataxias	PRKX	1.5413e-20
C73	Neoplasms	Malignant_neoplasm_of_thyroid_gland	PIK3R3	1.57359e-20
C449	Neoplasms	Other_and_unsp_malignant_neoplasm_of_skin,_unspecified	TCF7	1.68541e-20
C449	Neoplasms	Other_and_unsp_malignant_neoplasm_of_skin,_unspecified	TCF7L1	1.68541e-20
C449	Neoplasms	Other_and_unsp_malignant_neoplasm_of_skin,_unspecified	TCF7L2	1.68541e-20
E249	Endocrine,_nutritional_and_metabolic_diseases	Cushing's_syndrome,_unspecified	PRKACA	2.11085e-20
E249	Endocrine,_nutritional_and_metabolic_diseases	Cushing's_syndrome,_unspecified	PRKACB	2.11085e-20
E249	Endocrine,_nutritional_and_metabolic_diseases	Cushing's_syndrome,_unspecified	PRKACG	2.11085e-20
E249	Endocrine,_nutritional_and_metabolic_diseases	Cushing's_syndrome,_unspecified	PRKX	2.11085e-20
Q781	Congenital_malformations,_deformations_and_chromosomal_abnormalities	Polyostotic_fibrous_dysplasia	PRKACA	2.11085e-20
Q781	Congenital_malformations,_deformations_and_chromosomal_abnormalities	Polyostotic_fibrous_dysplasia	PRKACB	2.11085e-20
Q781	Congenital_malformations,_deformations_and_chromosomal_abnormalities	Polyostotic_fibrous_dysplasia	PRKACG	2.11085e-20
Q781	Congenital_malformations,_deformations_and_chromosomal_abnormalities	Polyostotic_fibrous_dysplasia	PRKX	2.11085e-20
C220	Neoplasms	Liver_cell_carcinoma	RELA	2.18152e-20
G43409	Diseases_of_the_nervous_system	Hemiplegic_migraine,_not_intractable,_w/o_status_migrainosus	ATP1A1	2.36244e-20
G43409	Diseases_of_the_nervous_system	Hemiplegic_migraine,_not_intractable,_w/o_status_migrainosus	ATP1A4	2.36244e-20
I472	Diseases_of_the_circulatory_system	Ventricular_tachycardia	ITPR3	2.52247e-20
D352	Neoplasms	Benign_neoplasm_of_pituitary_gland	PRKACA	2.59954e-20
D352	Neoplasms	Benign_neoplasm_of_pituitary_gland	PRKACB	2.59954e-20
D352	Neoplasms	Benign_neoplasm_of_pituitary_gland	PRKACG	2.59954e-20
D352	Neoplasms	Benign_neoplasm_of_pituitary_gland	PRKX	2.59954e-20
D721	Diseases_of_the_blood_and_blood-forming_organs_and_certain_disorders_involving_the_immune_mechanism	Eosinophilia	PDGFA	2.77613e-20
R270	Symptoms,_signs_and_abnormal_clinical_and_laboratory_findings,_not_elsewhere_classified	Ataxia,_unspecified	SOS2	2.8844e-20
A491	Certain_infectious_and_parasitic_diseases	Streptococcal_infection,_unspecified_site	TRAF6	2.9964e-20
G404	Diseases_of_the_nervous_system	Other_generalized_epilepsy_and_epileptic_syndromes	ITPR2	2.9964e-20
I472	Diseases_of_the_circulatory_system	Ventricular_tachycardia	ADCY8	3.01393e-20
D229	Neoplasms	Melanocytic_nevi,_unspecified	ARAF	3.18354e-20
D800	Diseases_of_the_blood_and_blood-forming_organs_and_certain_disorders_involving_the_immune_mechanism	Hereditary_hypogammaglobulinemia	NFKB1	3.27047e-20
Q279	Congenital_malformations,_deformations_and_chromosomal_abnormalities	Congenital_malformation_of_peripheral_vascular_system,_unsp	ITPR2	3.37065e-20
E201	Endocrine,_nutritional_and_metabolic_diseases	Pseudohypoparathyroidism	PRKACA	3.61981e-20
E201	Endocrine,_nutritional_and_metabolic_diseases	Pseudohypoparathyroidism	PRKACB	3.61981e-20
E201	Endocrine,_nutritional_and_metabolic_diseases	Pseudohypoparathyroidism	PRKACG	3.61981e-20
E201	Endocrine,_nutritional_and_metabolic_diseases	Pseudohypoparathyroidism	PRKX	3.61981e-20
E220	Endocrine,_nutritional_and_metabolic_diseases	Acromegaly_and_pituitary_gigantism	PRKACA	3.61981e-20
E220	Endocrine,_nutritional_and_metabolic_diseases	Acromegaly_and_pituitary_gigantism	PRKACB	3.61981e-20
E220	Endocrine,_nutritional_and_metabolic_diseases	Acromegaly_and_pituitary_gigantism	PRKACG	3.61981e-20
E220	Endocrine,_nutritional_and_metabolic_diseases	Acromegaly_and_pituitary_gigantism	PRKX	3.61981e-20
E249	Endocrine,_nutritional_and_metabolic_diseases	Cushing's_syndrome,_unspecified	ADCY6	3.7521e-20
Q781	Congenital_malformations,_deformations_and_chromosomal_abnormalities	Polyostotic_fibrous_dysplasia	ADCY6	3.7521e-20
Q178	Congenital_malformations,_deformations_and_chromosomal_abnormalities	Other_specified_congenital_malformations_of_ear	ITPR2	4.26995e-20
Q8789	Congenital_malformations,_deformations_and_chromosomal_abnormalities	Oth_congenital_malformation_syndromes,_NEC	SOS2	4.48236e-20
E118	Endocrine,_nutritional_and_metabolic_diseases	Type_2_diabetes_mellitus_with_unspecified_complications	GRB2	4.5564e-20
L821	Diseases_of_the_skin_and_subcutaneous_tissue	Other_seborrheic_keratosis	BAD	4.56629e-20
D471	Neoplasms	Chronic_myeloproliferative_disease	PDGFA	5.05037e-20
E71318	Endocrine,_nutritional_and_metabolic_diseases	Other_disorders_of_fatty-acid_oxidation	EHHADH	5.70524e-20
E201	Endocrine,_nutritional_and_metabolic_diseases	Pseudohypoparathyroidism	ADCY6	5.96717e-20
E220	Endocrine,_nutritional_and_metabolic_diseases	Acromegaly_and_pituitary_gigantism	ADCY6	5.96717e-20
D691	Diseases_of_the_blood_and_blood-forming_organs_and_certain_disorders_involving_the_immune_mechanism	Qualitative_platelet_defects	ITPR2	6.01846e-20
D126	Neoplasms	Benign_neoplasm_of_colon,_unspecified	APC2	6.02561e-20
I472	Diseases_of_the_circulatory_system	Ventricular_tachycardia	ADCY2	6.69703e-20
I472	Diseases_of_the_circulatory_system	Ventricular_tachycardia	ADCY7	6.69703e-20
A319	Certain_infectious_and_parasitic_diseases	Mycobacterial_infection,_unspecified	IFNGR2	7.07469e-20
C499	Neoplasms	Malignant_neoplasm_of_connective_and_soft_tissue,_unsp	CREB5	7.07469e-20
Q178	Congenital_malformations,_deformations_and_chromosomal_abnormalities	Other_specified_congenital_malformations_of_ear	ADCY8	7.74442e-20
D8989	Diseases_of_the_blood_and_blood-forming_organs_and_certain_disorders_involving_the_immune_mechanism	Oth_disrd_involving_the_immune_mechanism,_NEC	IL6	7.85526e-20
D800	Diseases_of_the_blood_and_blood-forming_organs_and_certain_disorders_involving_the_immune_mechanism	Hereditary_hypogammaglobulinemia	BAD	8.29479e-20
Q873	Congenital_malformations,_deformations_and_chromosomal_abnormalities	Congenital_malformation_syndromes_involving_early_overgrowth	BAD	8.29479e-20
L821	Diseases_of_the_skin_and_subcutaneous_tissue	Other_seborrheic_keratosis	RELA	9.30043e-20
G712	Diseases_of_the_nervous_system	Congenital_myopathies	PIK3R3	1.04061e-19
E249	Endocrine,_nutritional_and_metabolic_diseases	Cushing's_syndrome,_unspecified	ADCY1	1.13554e-19
E249	Endocrine,_nutritional_and_metabolic_diseases	Cushing's_syndrome,_unspecified	ADCY3	1.13554e-19
Q781	Congenital_malformations,_deformations_and_chromosomal_abnormalities	Polyostotic_fibrous_dysplasia	ADCY1	1.13554e-19
Q781	Congenital_malformations,_deformations_and_chromosomal_abnormalities	Polyostotic_fibrous_dysplasia	ADCY3	1.13554e-19
I472	Diseases_of_the_circulatory_system	Ventricular_tachycardia	ADCY3	1.1451e-19
Q871	Congenital_malformations,_deformations_and_chromosomal_abnormalities	Congenital_malform_syndromes_predom_assoc_w_short_stature	ARAF	1.27169e-19
E201	Endocrine,_nutritional_and_metabolic_diseases	Pseudohypoparathyroidism	ADCY1	1.8037e-19
E201	Endocrine,_nutritional_and_metabolic_diseases	Pseudohypoparathyroidism	ADCY3	1.8037e-19
E220	Endocrine,_nutritional_and_metabolic_diseases	Acromegaly_and_pituitary_gigantism	ADCY1	1.8037e-19
E220	Endocrine,_nutritional_and_metabolic_diseases	Acromegaly_and_pituitary_gigantism	ADCY3	1.8037e-19
C569	Neoplasms	Malignant_neoplasm_of_unspecified_ovary	SOS2	1.88513e-19
F10920	Mental,_Behavioral_and_Neurodevelopmental_disorders	Alcohol_use,_unspecified_with_intoxication,_uncomplicated	ALDH9A1	1.89609e-19
Q178	Congenital_malformations,_deformations_and_chromosomal_abnormalities	Other_specified_congenital_malformations_of_ear	ADCY2	2.13801e-19
Q178	Congenital_malformations,_deformations_and_chromosomal_abnormalities	Other_specified_congenital_malformations_of_ear	ADCY7	2.13801e-19
K061	Diseases_of_the_digestive_system	Gingival_enlargement	MAPK1	2.16959e-19
K061	Diseases_of_the_digestive_system	Gingival_enlargement	MAPK3	2.16959e-19
L821	Diseases_of_the_skin_and_subcutaneous_tissue	Other_seborrheic_keratosis	NFKB1	2.18519e-19
R748	Symptoms,_signs_and_abnormal_clinical_and_laboratory_findings,_not_elsewhere_classified	Abnormal_levels_of_other_serum_enzymes	SOS2	2.19191e-19
G712	Diseases_of_the_nervous_system	Congenital_myopathies	PIK3CB	2.22241e-19
G712	Diseases_of_the_nervous_system	Congenital_myopathies	PIK3CG	2.22241e-19
I472	Diseases_of_the_circulatory_system	Ventricular_tachycardia	PRKACA	2.51107e-19
I472	Diseases_of_the_circulatory_system	Ventricular_tachycardia	PRKACB	2.51107e-19
I472	Diseases_of_the_circulatory_system	Ventricular_tachycardia	PRKACG	2.51107e-19
I472	Diseases_of_the_circulatory_system	Ventricular_tachycardia	PRKX	2.51107e-19
Q178	Congenital_malformations,_deformations_and_chromosomal_abnormalities	Other_specified_congenital_malformations_of_ear	ADCY9	2.60088e-19
C499	Neoplasms	Malignant_neoplasm_of_connective_and_soft_tissue,_unsp	ATF4	2.64946e-19
C259	Neoplasms	Malignant_neoplasm_of_pancreas,_unspecified	PIK3R3	2.7511e-19
I472	Diseases_of_the_circulatory_system	Ventricular_tachycardia	ADCY4	2.76715e-19
C220	Neoplasms	Liver_cell_carcinoma	RAC1	2.86477e-19
E7412	Endocrine,_nutritional_and_metabolic_diseases	Hereditary_fructose_intolerance	ALDOC	2.97878e-19
I6789	Diseases_of_the_circulatory_system	Other_cerebrovascular_disease	COL4A6	2.97878e-19
I878	Diseases_of_the_circulatory_system	Other_specified_disorders_of_veins	COL4A6	2.97878e-19
R311	Symptoms,_signs_and_abnormal_clinical_and_laboratory_findings,_not_elsewhere_classified	Benign_essential_microscopic_hematuria	COL4A6	2.97878e-19
C220	Neoplasms	Liver_cell_carcinoma	BAD	3.4162e-19
C719	Neoplasms	Malignant_neoplasm_of_brain,_unspecified	APC2	4.1016e-19
I472	Diseases_of_the_circulatory_system	Ventricular_tachycardia	ITPR2	4.24802e-19
E249	Endocrine,_nutritional_and_metabolic_diseases	Cushing's_syndrome,_unspecified	ADCY4	4.27607e-19
Q781	Congenital_malformations,_deformations_and_chromosomal_abnormalities	Polyostotic_fibrous_dysplasia	ADCY4	4.27607e-19
C439	Neoplasms	Malignant_melanoma_of_skin,_unspecified	MAPK1	4.30085e-19
C439	Neoplasms	Malignant_melanoma_of_skin,_unspecified	MAPK3	4.30085e-19
Q279	Congenital_malformations,_deformations_and_chromosomal_abnormalities	Congenital_malformation_of_peripheral_vascular_system,_unsp	PRKCB	4.45099e-19
G118	Diseases_of_the_nervous_system	Other_hereditary_ataxias	ITPR2	4.65848e-19
A491	Certain_infectious_and_parasitic_diseases	Streptococcal_infection,_unspecified_site	NFKBIB	5.10864e-19
G404	Diseases_of_the_nervous_system	Other_generalized_epilepsy_and_epileptic_syndromes	PRKCB	5.15245e-19
D849	Diseases_of_the_blood_and_blood-forming_organs_and_certain_disorders_involving_the_immune_mechanism	Immunodeficiency,_unspecified	TNF	5.77033e-19
Q898	Congenital_malformations,_deformations_and_chromosomal_abnormalities	Other_specified_congenital_malformations	PIK3R3	6.14951e-19
Q87	Congenital_malformations,_deformations_and_chromosomal_abnormalities	Oth_congenital_malform_syndromes_affecting_multiple_systems	NFKB1	6.64605e-19
Q87	Congenital_malformations,_deformations_and_chromosomal_abnormalities	Oth_congenital_malform_syndromes_affecting_multiple_systems	PRKCB	6.64605e-19
E201	Endocrine,_nutritional_and_metabolic_diseases	Pseudohypoparathyroidism	ADCY4	6.67232e-19
E220	Endocrine,_nutritional_and_metabolic_diseases	Acromegaly_and_pituitary_gigantism	ADCY4	6.67232e-19
C259	Neoplasms	Malignant_neoplasm_of_pancreas,_unspecified	PIK3CB	7.28675e-19
C259	Neoplasms	Malignant_neoplasm_of_pancreas,_unspecified	PIK3CG	7.28675e-19
D8989	Diseases_of_the_blood_and_blood-forming_organs_and_certain_disorders_involving_the_immune_mechanism	Oth_disrd_involving_the_immune_mechanism,_NEC	IL1B	7.57361e-19
Q178	Congenital_malformations,_deformations_and_chromosomal_abnormalities	Other_specified_congenital_malformations_of_ear	ADCY4	7.64947e-19
E249	Endocrine,_nutritional_and_metabolic_diseases	Cushing's_syndrome,_unspecified	PLCB3	8.47119e-19
Q781	Congenital_malformations,_deformations_and_chromosomal_abnormalities	Polyostotic_fibrous_dysplasia	PLCB3	8.47119e-19
C569	Neoplasms	Malignant_neoplasm_of_unspecified_ovary	NFKB1	1.01634e-18
O1420	Pregnancy,_childbirth_and_the_puerperium	HELLP_syndrome_(HELLP),_unspecified_trimester	EHHADH	1.16488e-18
O266	Pregnancy,_childbirth_and_the_puerperium	Liver_&_biliary_trac_disord_in_preg,_chldbrth_and_the_puerp	EHHADH	1.16488e-18
C259	Neoplasms	Malignant_neoplasm_of_pancreas,_unspecified	ARAF	1.1763e-18
D8989	Diseases_of_the_blood_and_blood-forming_organs_and_certain_disorders_involving_the_immune_mechanism	Oth_disrd_involving_the_immune_mechanism,_NEC	MAPK10	1.20158e-18
D8989	Diseases_of_the_blood_and_blood-forming_organs_and_certain_disorders_involving_the_immune_mechanism	Oth_disrd_involving_the_immune_mechanism,_NEC	MAPK8	1.20158e-18
D8989	Diseases_of_the_blood_and_blood-forming_organs_and_certain_disorders_involving_the_immune_mechanism	Oth_disrd_involving_the_immune_mechanism,_NEC	MAPK9	1.20158e-18
Q873	Congenital_malformations,_deformations_and_chromosomal_abnormalities	Congenital_malformation_syndromes_involving_early_overgrowth	MAPK10	1.24116e-18
Q873	Congenital_malformations,_deformations_and_chromosomal_abnormalities	Congenital_malformation_syndromes_involving_early_overgrowth	MAPK8	1.24116e-18
Q873	Congenital_malformations,_deformations_and_chromosomal_abnormalities	Congenital_malformation_syndromes_involving_early_overgrowth	MAPK9	1.24116e-18
E118	Endocrine,_nutritional_and_metabolic_diseases	Type_2_diabetes_mellitus_with_unspecified_complications	RELA	1.25053e-18
E249	Endocrine,_nutritional_and_metabolic_diseases	Cushing's_syndrome,_unspecified	ADCY8	1.25112e-18
Q781	Congenital_malformations,_deformations_and_chromosomal_abnormalities	Polyostotic_fibrous_dysplasia	ADCY8	1.25112e-18
Q858	Congenital_malformations,_deformations_and_chromosomal_abnormalities	Other_phakomatoses,_not_elsewhere_classified	BAD	1.25542e-18
E201	Endocrine,_nutritional_and_metabolic_diseases	Pseudohypoparathyroidism	PLCB3	1.3423e-18
E220	Endocrine,_nutritional_and_metabolic_diseases	Acromegaly_and_pituitary_gigantism	PLCB3	1.3423e-18
Q279	Congenital_malformations,_deformations_and_chromosomal_abnormalities	Congenital_malformation_of_peripheral_vascular_system,_unsp	ADCY1	1.36035e-18
G4080	Diseases_of_the_nervous_system	Other_epilepsy	ALDH9A1	1.40729e-18
Q898	Congenital_malformations,_deformations_and_chromosomal_abnormalities	Other_specified_congenital_malformations	PIK3CB	1.62208e-18
Q898	Congenital_malformations,_deformations_and_chromosomal_abnormalities	Other_specified_congenital_malformations	PIK3CG	1.62208e-18
C220	Neoplasms	Liver_cell_carcinoma	GRB2	1.64116e-18
D352	Neoplasms	Benign_neoplasm_of_pituitary_gland	ADCY1	1.6841e-18
G404	Diseases_of_the_nervous_system	Other_generalized_epilepsy_and_epileptic_syndromes	ADCY8	1.69931e-18
Q87	Congenital_malformations,_deformations_and_chromosomal_abnormalities	Oth_congenital_malform_syndromes_affecting_multiple_systems	RELA	1.859e-18
L574	Diseases_of_the_skin_and_subcutaneous_tissue	Cutis_laxa_senilis	ATP6V0A1	1.8822e-18
E201	Endocrine,_nutritional_and_metabolic_diseases	Pseudohypoparathyroidism	ADCY8	1.94986e-18
E220	Endocrine,_nutritional_and_metabolic_diseases	Acromegaly_and_pituitary_gigantism	ADCY8	1.94986e-18
C189	Neoplasms	Malignant_neoplasm_of_colon,_unspecified	SOS2	2.02811e-18
C169	Neoplasms	Malignant_neoplasm_of_stomach,_unspecified	ARAF	2.04143e-18
R748	Symptoms,_signs_and_abnormal_clinical_and_laboratory_findings,_not_elsewhere_classified	Abnormal_levels_of_other_serum_enzymes	BAD	2.14714e-18
Q178	Congenital_malformations,_deformations_and_chromosomal_abnormalities	Other_specified_congenital_malformations_of_ear	ADCY6	2.4837e-18
E118	Endocrine,_nutritional_and_metabolic_diseases	Type_2_diabetes_mellitus_with_unspecified_complications	BAD	2.75405e-18
Q178	Congenital_malformations,_deformations_and_chromosomal_abnormalities	Other_specified_congenital_malformations_of_ear	PRKACA	2.77791e-18
Q178	Congenital_malformations,_deformations_and_chromosomal_abnormalities	Other_specified_congenital_malformations_of_ear	PRKACB	2.77791e-18
Q178	Congenital_malformations,_deformations_and_chromosomal_abnormalities	Other_specified_congenital_malformations_of_ear	PRKACG	2.77791e-18
Q178	Congenital_malformations,_deformations_and_chromosomal_abnormalities	Other_specified_congenital_malformations_of_ear	PRKX	2.77791e-18
D691	Diseases_of_the_blood_and_blood-forming_organs_and_certain_disorders_involving_the_immune_mechanism	Qualitative_platelet_defects	PRKCB	2.93437e-18
E118	Endocrine,_nutritional_and_metabolic_diseases	Type_2_diabetes_mellitus_with_unspecified_complications	NFKB1	3.0477e-18
R270	Symptoms,_signs_and_abnormal_clinical_and_laboratory_findings,_not_elsewhere_classified	Ataxia,_unspecified	RELA	3.22268e-18
G4091	Diseases_of_the_nervous_system	Epilepsy,_unspecified,_intractable	GRIN2C	3.26248e-18
G4091	Diseases_of_the_nervous_system	Epilepsy,_unspecified,_intractable	GRIN2D	3.26248e-18
I472	Diseases_of_the_circulatory_system	Ventricular_tachycardia	ADCY9	3.38401e-18
Q871	Congenital_malformations,_deformations_and_chromosomal_abnormalities	Congenital_malform_syndromes_predom_assoc_w_short_stature	CCND1	3.6926e-18
C439	Neoplasms	Malignant_melanoma_of_skin,_unspecified	SOS2	3.75177e-18
D481	Neoplasms	Neoplasm_of_uncertain_behavior_of_connctv/soft_tiss	APC2	4.1105e-18
G712	Diseases_of_the_nervous_system	Congenital_myopathies	ARAF	4.30339e-18
C439	Neoplasms	Malignant_melanoma_of_skin,_unspecified	PIK3CB	4.60326e-18
C439	Neoplasms	Malignant_melanoma_of_skin,_unspecified	PIK3CG	4.60326e-18
E118	Endocrine,_nutritional_and_metabolic_diseases	Type_2_diabetes_mellitus_with_unspecified_complications	MAPK10	4.6232e-18
E118	Endocrine,_nutritional_and_metabolic_diseases	Type_2_diabetes_mellitus_with_unspecified_complications	MAPK8	4.6232e-18
E118	Endocrine,_nutritional_and_metabolic_diseases	Type_2_diabetes_mellitus_with_unspecified_complications	MAPK9	4.6232e-18
C569	Neoplasms	Malignant_neoplasm_of_unspecified_ovary	RELA	4.73586e-18
E249	Endocrine,_nutritional_and_metabolic_diseases	Cushing's_syndrome,_unspecified	ADCY2	4.88966e-18
E249	Endocrine,_nutritional_and_metabolic_diseases	Cushing's_syndrome,_unspecified	ADCY7	4.88966e-18
Q781	Congenital_malformations,_deformations_and_chromosomal_abnormalities	Polyostotic_fibrous_dysplasia	ADCY2	4.88966e-18
Q781	Congenital_malformations,_deformations_and_chromosomal_abnormalities	Polyostotic_fibrous_dysplasia	ADCY7	4.88966e-18
C837	Neoplasms	Burkitt_lymphoma	CCND1	4.90278e-18
G249	Diseases_of_the_nervous_system	Dystonia,_unspecified	PLCB3	4.93596e-18
G404	Diseases_of_the_nervous_system	Other_generalized_epilepsy_and_epileptic_syndromes	ADCY9	5.08638e-18
G404	Diseases_of_the_nervous_system	Other_generalized_epilepsy_and_epileptic_syndromes	ADCY2	5.26052e-18
G404	Diseases_of_the_nervous_system	Other_generalized_epilepsy_and_epileptic_syndromes	ADCY7	5.26052e-18
Q8789	Congenital_malformations,_deformations_and_chromosomal_abnormalities	Oth_congenital_malformation_syndromes,_NEC	ARAF	5.3365e-18
R270	Symptoms,_signs_and_abnormal_clinical_and_laboratory_findings,_not_elsewhere_classified	Ataxia,_unspecified	BAD	5.70869e-18
D820	Diseases_of_the_blood_and_blood-forming_organs_and_certain_disorders_involving_the_immune_mechanism	Wiskott-Aldrich_syndrome	WASL	5.75898e-18
E741	Endocrine,_nutritional_and_metabolic_diseases	Disorders_of_fructose_metabolism	FBP2	5.75898e-18
E805	Endocrine,_nutritional_and_metabolic_diseases	Crigler-Najjar_syndrome	UGT1A10	5.75898e-18
E805	Endocrine,_nutritional_and_metabolic_diseases	Crigler-Najjar_syndrome	UGT1A3	5.75898e-18
E805	Endocrine,_nutritional_and_metabolic_diseases	Crigler-Najjar_syndrome	UGT1A4	5.75898e-18
E805	Endocrine,_nutritional_and_metabolic_diseases	Crigler-Najjar_syndrome	UGT1A5	5.75898e-18
E805	Endocrine,_nutritional_and_metabolic_diseases	Crigler-Najjar_syndrome	UGT1A6	5.75898e-18
E805	Endocrine,_nutritional_and_metabolic_diseases	Crigler-Najjar_syndrome	UGT1A7	5.75898e-18
E805	Endocrine,_nutritional_and_metabolic_diseases	Crigler-Najjar_syndrome	UGT1A8	5.75898e-18
E805	Endocrine,_nutritional_and_metabolic_diseases	Crigler-Najjar_syndrome	UGT1A9	5.75898e-18
E805	Endocrine,_nutritional_and_metabolic_diseases	Crigler-Najjar_syndrome	UGT2A1	5.75898e-18
E805	Endocrine,_nutritional_and_metabolic_diseases	Crigler-Najjar_syndrome	UGT2A2	5.75898e-18
E805	Endocrine,_nutritional_and_metabolic_diseases	Crigler-Najjar_syndrome	UGT2A3	5.75898e-18
E805	Endocrine,_nutritional_and_metabolic_diseases	Crigler-Najjar_syndrome	UGT2B10	5.75898e-18
E805	Endocrine,_nutritional_and_metabolic_diseases	Crigler-Najjar_syndrome	UGT2B11	5.75898e-18
E805	Endocrine,_nutritional_and_metabolic_diseases	Crigler-Najjar_syndrome	UGT2B15	5.75898e-18
E805	Endocrine,_nutritional_and_metabolic_diseases	Crigler-Najjar_syndrome	UGT2B17	5.75898e-18
E805	Endocrine,_nutritional_and_metabolic_diseases	Crigler-Najjar_syndrome	UGT2B28	5.75898e-18
E805	Endocrine,_nutritional_and_metabolic_diseases	Crigler-Najjar_syndrome	UGT2B4	5.75898e-18
E805	Endocrine,_nutritional_and_metabolic_diseases	Crigler-Najjar_syndrome	UGT2B7	5.75898e-18
C189	Neoplasms	Malignant_neoplasm_of_colon,_unspecified	ARAF	6.20281e-18
E161	Endocrine,_nutritional_and_metabolic_diseases	Other_hypoglycemia	GRB2	6.24761e-18
D849	Diseases_of_the_blood_and_blood-forming_organs_and_certain_disorders_involving_the_immune_mechanism	Immunodeficiency,_unspecified	PIK3R3	6.34624e-18
E118	Endocrine,_nutritional_and_metabolic_diseases	Type_2_diabetes_mellitus_with_unspecified_complications	SOS2	6.35883e-18
C50	Neoplasms	Malignant_neoplasm_of_breast	ARAF	7.04167e-18
C569	Neoplasms	Malignant_neoplasm_of_unspecified_ovary	MAPK10	7.09157e-18
C569	Neoplasms	Malignant_neoplasm_of_unspecified_ovary	MAPK8	7.09157e-18
C569	Neoplasms	Malignant_neoplasm_of_unspecified_ovary	MAPK9	7.09157e-18
D090	Neoplasms	Carcinoma_in_situ_of_bladder	CCND1	7.14965e-18
G43409	Diseases_of_the_nervous_system	Hemiplegic_migraine,_not_intractable,_w/o_status_migrainosus	ATP1B1	7.26696e-18
G43409	Diseases_of_the_nervous_system	Hemiplegic_migraine,_not_intractable,_w/o_status_migrainosus	ATP1B2	7.26696e-18
G43409	Diseases_of_the_nervous_system	Hemiplegic_migraine,_not_intractable,_w/o_status_migrainosus	ATP1B3	7.26696e-18
G43409	Diseases_of_the_nervous_system	Hemiplegic_migraine,_not_intractable,_w/o_status_migrainosus	ATP1B4	7.26696e-18
Q178	Congenital_malformations,_deformations_and_chromosomal_abnormalities	Other_specified_congenital_malformations_of_ear	ADCY3	7.42507e-18
E201	Endocrine,_nutritional_and_metabolic_diseases	Pseudohypoparathyroidism	ADCY2	7.48325e-18
E201	Endocrine,_nutritional_and_metabolic_diseases	Pseudohypoparathyroidism	ADCY7	7.48325e-18
E220	Endocrine,_nutritional_and_metabolic_diseases	Acromegaly_and_pituitary_gigantism	ADCY2	7.48325e-18
E220	Endocrine,_nutritional_and_metabolic_diseases	Acromegaly_and_pituitary_gigantism	ADCY7	7.48325e-18
C569	Neoplasms	Malignant_neoplasm_of_unspecified_ovary	BAD	7.61929e-18
K061	Diseases_of_the_digestive_system	Gingival_enlargement	PIK3R3	7.63486e-18
A491	Certain_infectious_and_parasitic_diseases	Streptococcal_infection,_unspecified_site	JAK1	7.63919e-18
R270	Symptoms,_signs_and_abnormal_clinical_and_laboratory_findings,_not_elsewhere_classified	Ataxia,_unspecified	NFKB1	7.8237e-18
D8989	Diseases_of_the_blood_and_blood-forming_organs_and_certain_disorders_involving_the_immune_mechanism	Oth_disrd_involving_the_immune_mechanism,_NEC	TRAF6	8.06645e-18
C169	Neoplasms	Malignant_neoplasm_of_stomach,_unspecified	CCND1	8.69585e-18
N2589	Diseases_of_the_genitourinary_system	Oth_disorders_resulting_from_impaired_renal_tubular_function	ATP6V0A1	9.06776e-18
D8982	Diseases_of_the_blood_and_blood-forming_organs_and_certain_disorders_involving_the_immune_mechanism	Autoimmune_lymphoproliferative_syndrome_[ALPS]	BAD	9.14966e-18
C439	Neoplasms	Malignant_melanoma_of_skin,_unspecified	GRB2	9.99055e-18
N26	Diseases_of_the_genitourinary_system	Unspecified_contracted_kidney	ACTN2	1.09944e-17
N26	Diseases_of_the_genitourinary_system	Unspecified_contracted_kidney	ACTN3	1.09944e-17
Q249	Congenital_malformations,_deformations_and_chromosomal_abnormalities	Congenital_malformation_of_heart,_unspecified	TAB1	1.09944e-17
C169	Neoplasms	Malignant_neoplasm_of_stomach,_unspecified	BAD	1.13233e-17
R748	Symptoms,_signs_and_abnormal_clinical_and_laboratory_findings,_not_elsewhere_classified	Abnormal_levels_of_other_serum_enzymes	RELA	1.17417e-17
K061	Diseases_of_the_digestive_system	Gingival_enlargement	PIK3CB	1.28937e-17
K061	Diseases_of_the_digestive_system	Gingival_enlargement	PIK3CG	1.28937e-17
D849	Diseases_of_the_blood_and_blood-forming_organs_and_certain_disorders_involving_the_immune_mechanism	Immunodeficiency,_unspecified	PIK3CB	1.2947e-17
D849	Diseases_of_the_blood_and_blood-forming_organs_and_certain_disorders_involving_the_immune_mechanism	Immunodeficiency,_unspecified	PIK3CG	1.2947e-17
D8989	Diseases_of_the_blood_and_blood-forming_organs_and_certain_disorders_involving_the_immune_mechanism	Oth_disrd_involving_the_immune_mechanism,_NEC	JUN	1.3022e-17
Q858	Congenital_malformations,_deformations_and_chromosomal_abnormalities	Other_phakomatoses,_not_elsewhere_classified	ARAF	1.33082e-17
G249	Diseases_of_the_nervous_system	Dystonia,_unspecified	ATP1A1	1.39444e-17
G249	Diseases_of_the_nervous_system	Dystonia,_unspecified	ATP1A4	1.39444e-17
D598	Diseases_of_the_blood_and_blood-forming_organs_and_certain_disorders_involving_the_immune_mechanism	Other_acquired_hemolytic_anemias	HK2	1.40028e-17
D598	Diseases_of_the_blood_and_blood-forming_organs_and_certain_disorders_involving_the_immune_mechanism	Other_acquired_hemolytic_anemias	HK3	1.40028e-17
D598	Diseases_of_the_blood_and_blood-forming_organs_and_certain_disorders_involving_the_immune_mechanism	Other_acquired_hemolytic_anemias	HKDC1	1.40028e-17
Q8781	Congenital_malformations,_deformations_and_chromosomal_abnormalities	Alport_syndrome	COL4A6	1.46092e-17
C50	Neoplasms	Malignant_neoplasm_of_breast	NFKB1	1.51992e-17
D352	Neoplasms	Benign_neoplasm_of_pituitary_gland	ITPR3	1.52021e-17
I472	Diseases_of_the_circulatory_system	Ventricular_tachycardia	PRKCB	1.56242e-17
C569	Neoplasms	Malignant_neoplasm_of_unspecified_ovary	CCND1	1.6511e-17
G404	Diseases_of_the_nervous_system	Other_generalized_epilepsy_and_epileptic_syndromes	ADCY4	1.65128e-17
E806	Endocrine,_nutritional_and_metabolic_diseases	Other_disorders_of_bilirubin_metabolism	UGT1A10	2.01564e-17
E806	Endocrine,_nutritional_and_metabolic_diseases	Other_disorders_of_bilirubin_metabolism	UGT1A3	2.01564e-17
E806	Endocrine,_nutritional_and_metabolic_diseases	Other_disorders_of_bilirubin_metabolism	UGT1A4	2.01564e-17
E806	Endocrine,_nutritional_and_metabolic_diseases	Other_disorders_of_bilirubin_metabolism	UGT1A5	2.01564e-17
E806	Endocrine,_nutritional_and_metabolic_diseases	Other_disorders_of_bilirubin_metabolism	UGT1A6	2.01564e-17
E806	Endocrine,_nutritional_and_metabolic_diseases	Other_disorders_of_bilirubin_metabolism	UGT1A7	2.01564e-17
E806	Endocrine,_nutritional_and_metabolic_diseases	Other_disorders_of_bilirubin_metabolism	UGT1A8	2.01564e-17
E806	Endocrine,_nutritional_and_metabolic_diseases	Other_disorders_of_bilirubin_metabolism	UGT1A9	2.01564e-17
E806	Endocrine,_nutritional_and_metabolic_diseases	Other_disorders_of_bilirubin_metabolism	UGT2A1	2.01564e-17
E806	Endocrine,_nutritional_and_metabolic_diseases	Other_disorders_of_bilirubin_metabolism	UGT2A2	2.01564e-17
E806	Endocrine,_nutritional_and_metabolic_diseases	Other_disorders_of_bilirubin_metabolism	UGT2A3	2.01564e-17
E806	Endocrine,_nutritional_and_metabolic_diseases	Other_disorders_of_bilirubin_metabolism	UGT2B10	2.01564e-17
E806	Endocrine,_nutritional_and_metabolic_diseases	Other_disorders_of_bilirubin_metabolism	UGT2B11	2.01564e-17
E806	Endocrine,_nutritional_and_metabolic_diseases	Other_disorders_of_bilirubin_metabolism	UGT2B15	2.01564e-17
E806	Endocrine,_nutritional_and_metabolic_diseases	Other_disorders_of_bilirubin_metabolism	UGT2B17	2.01564e-17
E806	Endocrine,_nutritional_and_metabolic_diseases	Other_disorders_of_bilirubin_metabolism	UGT2B28	2.01564e-17
E806	Endocrine,_nutritional_and_metabolic_diseases	Other_disorders_of_bilirubin_metabolism	UGT2B4	2.01564e-17
E806	Endocrine,_nutritional_and_metabolic_diseases	Other_disorders_of_bilirubin_metabolism	UGT2B7	2.01564e-17
Q783	Congenital_malformations,_deformations_and_chromosomal_abnormalities	Progressive_diaphyseal_dysplasia	COL24A1	2.27388e-17
Q783	Congenital_malformations,_deformations_and_chromosomal_abnormalities	Progressive_diaphyseal_dysplasia	COL27A1	2.27388e-17
Q783	Congenital_malformations,_deformations_and_chromosomal_abnormalities	Progressive_diaphyseal_dysplasia	COL5A3	2.27388e-17
C220	Neoplasms	Liver_cell_carcinoma	GSK3B	2.33221e-17
Q858	Congenital_malformations,_deformations_and_chromosomal_abnormalities	Other_phakomatoses,_not_elsewhere_classified	NFKB1	2.37658e-17
C439	Neoplasms	Malignant_melanoma_of_skin,_unspecified	PIK3R3	2.49973e-17
C189	Neoplasms	Malignant_neoplasm_of_colon,_unspecified	MAPK10	2.63201e-17
C189	Neoplasms	Malignant_neoplasm_of_colon,_unspecified	MAPK8	2.63201e-17
C189	Neoplasms	Malignant_neoplasm_of_colon,_unspecified	MAPK9	2.63201e-17
R748	Symptoms,_signs_and_abnormal_clinical_and_laboratory_findings,_not_elsewhere_classified	Abnormal_levels_of_other_serum_enzymes	NFKB1	2.71007e-17
C6920	Neoplasms	Malignant_neoplasm_of_unspecified_retina	E2F1	2.76405e-17
C6920	Neoplasms	Malignant_neoplasm_of_unspecified_retina	E2F2	2.76405e-17
C6920	Neoplasms	Malignant_neoplasm_of_unspecified_retina	E2F3	2.76405e-17
L821	Diseases_of_the_skin_and_subcutaneous_tissue	Other_seborrheic_keratosis	RAC1	2.76666e-17
I472	Diseases_of_the_circulatory_system	Ventricular_tachycardia	ADCY6	2.90891e-17
D352	Neoplasms	Benign_neoplasm_of_pituitary_gland	MAPK1	3.04971e-17
D352	Neoplasms	Benign_neoplasm_of_pituitary_gland	MAPK3	3.04971e-17
D8989	Diseases_of_the_blood_and_blood-forming_organs_and_certain_disorders_involving_the_immune_mechanism	Oth_disrd_involving_the_immune_mechanism,_NEC	MAPK1	3.1148e-17
D8989	Diseases_of_the_blood_and_blood-forming_organs_and_certain_disorders_involving_the_immune_mechanism	Oth_disrd_involving_the_immune_mechanism,_NEC	MAPK3	3.1148e-17
C73	Neoplasms	Malignant_neoplasm_of_thyroid_gland	ARAF	3.16411e-17
R270	Symptoms,_signs_and_abnormal_clinical_and_laboratory_findings,_not_elsewhere_classified	Ataxia,_unspecified	ARAF	3.16411e-17
D8989	Diseases_of_the_blood_and_blood-forming_organs_and_certain_disorders_involving_the_immune_mechanism	Oth_disrd_involving_the_immune_mechanism,_NEC	TNF	3.36296e-17
C169	Neoplasms	Malignant_neoplasm_of_stomach,_unspecified	NFKB1	3.62606e-17
Q878	Congenital_malformations,_deformations_and_chromosomal_abnormalities	Oth_congenital_malformation_syndromes,_NEC	GRB2	3.67956e-17
Q871	Congenital_malformations,_deformations_and_chromosomal_abnormalities	Congenital_malform_syndromes_predom_assoc_w_short_stature	NFKB1	3.72134e-17
C50	Neoplasms	Malignant_neoplasm_of_breast	BAD	3.72366e-17
C189	Neoplasms	Malignant_neoplasm_of_colon,_unspecified	NFKB1	3.92784e-17
Q878	Congenital_malformations,_deformations_and_chromosomal_abnormalities	Oth_congenital_malformation_syndromes,_NEC	NFKB1	4.11223e-17
C569	Neoplasms	Malignant_neoplasm_of_unspecified_ovary	GSK3B	4.29924e-17
D352	Neoplasms	Benign_neoplasm_of_pituitary_gland	ADCY9	4.42893e-17
D8989	Diseases_of_the_blood_and_blood-forming_organs_and_certain_disorders_involving_the_immune_mechanism	Oth_disrd_involving_the_immune_mechanism,_NEC	MAPK11	4.59122e-17
D8989	Diseases_of_the_blood_and_blood-forming_organs_and_certain_disorders_involving_the_immune_mechanism	Oth_disrd_involving_the_immune_mechanism,_NEC	MAPK12	4.59122e-17
D8989	Diseases_of_the_blood_and_blood-forming_organs_and_certain_disorders_involving_the_immune_mechanism	Oth_disrd_involving_the_immune_mechanism,_NEC	MAPK13	4.59122e-17
D8989	Diseases_of_the_blood_and_blood-forming_organs_and_certain_disorders_involving_the_immune_mechanism	Oth_disrd_involving_the_immune_mechanism,_NEC	MAPK14	4.59122e-17
G404	Diseases_of_the_nervous_system	Other_generalized_epilepsy_and_epileptic_syndromes	ADCY6	4.77857e-17
Q871	Congenital_malformations,_deformations_and_chromosomal_abnormalities	Congenital_malform_syndromes_predom_assoc_w_short_stature	GSK3B	4.79194e-17
D8982	Diseases_of_the_blood_and_blood-forming_organs_and_certain_disorders_involving_the_immune_mechanism	Autoimmune_lymphoproliferative_syndrome_[ALPS]	ARAF	5.05811e-17
D800	Diseases_of_the_blood_and_blood-forming_organs_and_certain_disorders_involving_the_immune_mechanism	Hereditary_hypogammaglobulinemia	RAC1	5.17207e-17
G404	Diseases_of_the_nervous_system	Other_generalized_epilepsy_and_epileptic_syndromes	GNAI1	5.30394e-17
Q046	Congenital_malformations,_deformations_and_chromosomal_abnormalities	Congenital_cerebral_cysts	COL4A6	5.44823e-17
C189	Neoplasms	Malignant_neoplasm_of_colon,_unspecified	RAC1	5.57833e-17
D691	Diseases_of_the_blood_and_blood-forming_organs_and_certain_disorders_involving_the_immune_mechanism	Qualitative_platelet_defects	ADCY1	5.97153e-17
C50	Neoplasms	Malignant_neoplasm_of_breast	RELA	5.97268e-17
D8982	Diseases_of_the_blood_and_blood-forming_organs_and_certain_disorders_involving_the_immune_mechanism	Autoimmune_lymphoproliferative_syndrome_[ALPS]	CCND1	7.6616e-17
A491	Certain_infectious_and_parasitic_diseases	Streptococcal_infection,_unspecified_site	MAPK10	7.96019e-17
A491	Certain_infectious_and_parasitic_diseases	Streptococcal_infection,_unspecified_site	MAPK8	7.96019e-17
A491	Certain_infectious_and_parasitic_diseases	Streptococcal_infection,_unspecified_site	MAPK9	7.96019e-17
C569	Neoplasms	Malignant_neoplasm_of_unspecified_ovary	RAC1	8.74072e-17
D688	Diseases_of_the_blood_and_blood-forming_organs_and_certain_disorders_involving_the_immune_mechanism	Other_specified_coagulation_defects	ITGA2	9.56009e-17
Q858	Congenital_malformations,_deformations_and_chromosomal_abnormalities	Other_phakomatoses,_not_elsewhere_classified	RELA	1.01278e-16
Q873	Congenital_malformations,_deformations_and_chromosomal_abnormalities	Congenital_malformation_syndromes_involving_early_overgrowth	GSK3B	1.07107e-16
Q87	Congenital_malformations,_deformations_and_chromosomal_abnormalities	Oth_congenital_malform_syndromes_affecting_multiple_systems	PRKACA	1.10714e-16
Q87	Congenital_malformations,_deformations_and_chromosomal_abnormalities	Oth_congenital_malform_syndromes_affecting_multiple_systems	PRKACB	1.10714e-16
Q87	Congenital_malformations,_deformations_and_chromosomal_abnormalities	Oth_congenital_malform_syndromes_affecting_multiple_systems	PRKACG	1.10714e-16
Q87	Congenital_malformations,_deformations_and_chromosomal_abnormalities	Oth_congenital_malform_syndromes_affecting_multiple_systems	PRKX	1.10714e-16
Q898	Congenital_malformations,_deformations_and_chromosomal_abnormalities	Other_specified_congenital_malformations	ARAF	1.18065e-16
Q730	Congenital_malformations,_deformations_and_chromosomal_abnormalities	Congenital_absence_of_unspecified_limb(s)	WNT3A	1.22909e-16
Q858	Congenital_malformations,_deformations_and_chromosomal_abnormalities	Other_phakomatoses,_not_elsewhere_classified	MAPK10	1.23235e-16
Q858	Congenital_malformations,_deformations_and_chromosomal_abnormalities	Other_phakomatoses,_not_elsewhere_classified	MAPK8	1.23235e-16
Q858	Congenital_malformations,_deformations_and_chromosomal_abnormalities	Other_phakomatoses,_not_elsewhere_classified	MAPK9	1.23235e-16
G118	Diseases_of_the_nervous_system	Other_hereditary_ataxias	MAPK1	1.27019e-16
G118	Diseases_of_the_nervous_system	Other_hereditary_ataxias	MAPK3	1.27019e-16
G404	Diseases_of_the_nervous_system	Other_generalized_epilepsy_and_epileptic_syndromes	ADCY3	1.28914e-16
G43409	Diseases_of_the_nervous_system	Hemiplegic_migraine,_not_intractable,_w/o_status_migrainosus	CACNA1B	1.31451e-16
C189	Neoplasms	Malignant_neoplasm_of_colon,_unspecified	RELA	1.37527e-16
Q871	Congenital_malformations,_deformations_and_chromosomal_abnormalities	Congenital_malform_syndromes_predom_assoc_w_short_stature	RELA	1.42699e-16
C169	Neoplasms	Malignant_neoplasm_of_stomach,_unspecified	RELA	1.45676e-16
Q878	Congenital_malformations,_deformations_and_chromosomal_abnormalities	Oth_congenital_malformation_syndromes,_NEC	RELA	1.50338e-16
E161	Endocrine,_nutritional_and_metabolic_diseases	Other_hypoglycemia	BAD	1.54001e-16
C220	Neoplasms	Liver_cell_carcinoma	SOS2	1.61484e-16
D8982	Diseases_of_the_blood_and_blood-forming_organs_and_certain_disorders_involving_the_immune_mechanism	Autoimmune_lymphoproliferative_syndrome_[ALPS]	NFKB1	1.65591e-16
R270	Symptoms,_signs_and_abnormal_clinical_and_laboratory_findings,_not_elsewhere_classified	Ataxia,_unspecified	MAPK10	1.66065e-16
R270	Symptoms,_signs_and_abnormal_clinical_and_laboratory_findings,_not_elsewhere_classified	Ataxia,_unspecified	MAPK8	1.66065e-16
R270	Symptoms,_signs_and_abnormal_clinical_and_laboratory_findings,_not_elsewhere_classified	Ataxia,_unspecified	MAPK9	1.66065e-16
Q824	Congenital_malformations,_deformations_and_chromosomal_abnormalities	Ectodermal_dysplasia_(anhidrotic)	MAP3K7	1.69467e-16
Q824	Congenital_malformations,_deformations_and_chromosomal_abnormalities	Ectodermal_dysplasia_(anhidrotic)	NFKBIB	1.69467e-16
Q782	Congenital_malformations,_deformations_and_chromosomal_abnormalities	Osteopetrosis	ATP6V0A1	1.76179e-16
K061	Diseases_of_the_digestive_system	Gingival_enlargement	SHC1	1.85318e-16
K061	Diseases_of_the_digestive_system	Gingival_enlargement	SHC4	1.85318e-16
C169	Neoplasms	Malignant_neoplasm_of_stomach,_unspecified	GSK3B	1.94371e-16
Q87	Congenital_malformations,_deformations_and_chromosomal_abnormalities	Oth_congenital_malform_syndromes_affecting_multiple_systems	GRB2	1.95427e-16
C3490	Neoplasms	Malignant_neoplasm_of_unsp_part_of_unsp_bronchus_or_lung	NFKB1	2.04204e-16
E249	Endocrine,_nutritional_and_metabolic_diseases	Cushing's_syndrome,_unspecified	ITPR3	2.27062e-16
Q781	Congenital_malformations,_deformations_and_chromosomal_abnormalities	Polyostotic_fibrous_dysplasia	ITPR3	2.27062e-16
G118	Diseases_of_the_nervous_system	Other_hereditary_ataxias	ADCY1	2.29661e-16
E161	Endocrine,_nutritional_and_metabolic_diseases	Other_hypoglycemia	RELA	2.30918e-16
E71118	Endocrine,_nutritional_and_metabolic_diseases	Other_branched-chain_organic_acidurias	IDH1	2.33527e-16
D849	Diseases_of_the_blood_and_blood-forming_organs_and_certain_disorders_involving_the_immune_mechanism	Immunodeficiency,_unspecified	IL6	2.49847e-16
D352	Neoplasms	Benign_neoplasm_of_pituitary_gland	ITPR2	2.55225e-16
R270	Symptoms,_signs_and_abnormal_clinical_and_laboratory_findings,_not_elsewhere_classified	Ataxia,_unspecified	RAC1	2.66272e-16
D8989	Diseases_of_the_blood_and_blood-forming_organs_and_certain_disorders_involving_the_immune_mechanism	Oth_disrd_involving_the_immune_mechanism,_NEC	RAC3	2.82493e-16
D8989	Diseases_of_the_blood_and_blood-forming_organs_and_certain_disorders_involving_the_immune_mechanism	Oth_disrd_involving_the_immune_mechanism,_NEC	TLR2	2.82493e-16
D229	Neoplasms	Melanocytic_nevi,_unspecified	NFKB1	3.12302e-16
C189	Neoplasms	Malignant_neoplasm_of_colon,_unspecified	CDC42	3.18218e-16
C220	Neoplasms	Liver_cell_carcinoma	CDKN1A	3.23102e-16
C50	Neoplasms	Malignant_neoplasm_of_breast	CDKN1A	3.23102e-16
C499	Neoplasms	Malignant_neoplasm_of_connective_and_soft_tissue,_unsp	ATF6B	3.25666e-16
L821	Diseases_of_the_skin_and_subcutaneous_tissue	Other_seborrheic_keratosis	ARAF	3.32793e-16
G404	Diseases_of_the_nervous_system	Other_generalized_epilepsy_and_epileptic_syndromes	PRKACA	3.32799e-16
G404	Diseases_of_the_nervous_system	Other_generalized_epilepsy_and_epileptic_syndromes	PRKACB	3.32799e-16
G404	Diseases_of_the_nervous_system	Other_generalized_epilepsy_and_epileptic_syndromes	PRKACG	3.32799e-16
G404	Diseases_of_the_nervous_system	Other_generalized_epilepsy_and_epileptic_syndromes	PRKX	3.32799e-16
E201	Endocrine,_nutritional_and_metabolic_diseases	Pseudohypoparathyroidism	ITPR3	3.343e-16
E220	Endocrine,_nutritional_and_metabolic_diseases	Acromegaly_and_pituitary_gigantism	ITPR3	3.343e-16
D352	Neoplasms	Benign_neoplasm_of_pituitary_gland	ADCY8	3.41734e-16
J84848	Diseases_of_the_respiratory_system	Other_interstitial__lung_diseases_of_childhood	ITGA2	3.62442e-16
Q249	Congenital_malformations,_deformations_and_chromosomal_abnormalities	Congenital_malformation_of_heart,_unspecified	MAP3K7	3.66116e-16
Q279	Congenital_malformations,_deformations_and_chromosomal_abnormalities	Congenital_malformation_of_peripheral_vascular_system,_unsp	PRKACA	4.02435e-16
Q279	Congenital_malformations,_deformations_and_chromosomal_abnormalities	Congenital_malformation_of_peripheral_vascular_system,_unsp	PRKACB	4.02435e-16
Q279	Congenital_malformations,_deformations_and_chromosomal_abnormalities	Congenital_malformation_of_peripheral_vascular_system,_unsp	PRKACG	4.02435e-16
Q279	Congenital_malformations,_deformations_and_chromosomal_abnormalities	Congenital_malformation_of_peripheral_vascular_system,_unsp	PRKX	4.02435e-16
Q279	Congenital_malformations,_deformations_and_chromosomal_abnormalities	Congenital_malformation_of_peripheral_vascular_system,_unsp	ADCY8	4.04237e-16
C9240	Neoplasms	Acute_promyelocytic_leukemia,_not_having_achieved_remission	STAT5A	4.09057e-16
C259	Neoplasms	Malignant_neoplasm_of_pancreas,_unspecified	CDK4	4.24642e-16
C3490	Neoplasms	Malignant_neoplasm_of_unsp_part_of_unsp_bronchus_or_lung	RAC1	4.27231e-16
D481	Neoplasms	Neoplasm_of_uncertain_behavior_of_connctv/soft_tiss	PDGFA	4.3425e-16
C119	Neoplasms	Malignant_neoplasm_of_nasopharynx,_unspecified	CDK4	4.54763e-16
C740	Neoplasms	Malignant_neoplasm_of_cortex_of_adrenal_gland	CDK4	4.54763e-16
D330	Neoplasms	Benign_neoplasm_of_brain,_supratentorial	CDK4	4.54763e-16
Q878	Congenital_malformations,_deformations_and_chromosomal_abnormalities	Oth_congenital_malformation_syndromes,_NEC	BAD	4.56165e-16
Q858	Congenital_malformations,_deformations_and_chromosomal_abnormalities	Other_phakomatoses,_not_elsewhere_classified	ITPR3	4.56589e-16
C220	Neoplasms	Liver_cell_carcinoma	MAPK10	4.82075e-16
C220	Neoplasms	Liver_cell_carcinoma	MAPK8	4.82075e-16
C220	Neoplasms	Liver_cell_carcinoma	MAPK9	4.82075e-16
C50	Neoplasms	Malignant_neoplasm_of_breast	MAPK10	4.82075e-16
C50	Neoplasms	Malignant_neoplasm_of_breast	MAPK8	4.82075e-16
C50	Neoplasms	Malignant_neoplasm_of_breast	MAPK9	4.82075e-16
E161	Endocrine,_nutritional_and_metabolic_diseases	Other_hypoglycemia	NFKB1	5.49729e-16
C3490	Neoplasms	Malignant_neoplasm_of_unsp_part_of_unsp_bronchus_or_lung	CDC42	5.64115e-16
Z1501	Factors_influencing_health_status_and_contact_with_health_services	Genetic_susceptibility_to_malignant_neoplasm_of_breast	CDK4	5.67003e-16
D800	Diseases_of_the_blood_and_blood-forming_organs_and_certain_disorders_involving_the_immune_mechanism	Hereditary_hypogammaglobulinemia	ARAF	5.70539e-16
A319	Certain_infectious_and_parasitic_diseases	Mycobacterial_infection,_unspecified	RELA	5.74506e-16
D229	Neoplasms	Melanocytic_nevi,_unspecified	CCND1	5.74541e-16
E161	Endocrine,_nutritional_and_metabolic_diseases	Other_hypoglycemia	MAPK10	5.76788e-16
E161	Endocrine,_nutritional_and_metabolic_diseases	Other_hypoglycemia	MAPK8	5.76788e-16
E161	Endocrine,_nutritional_and_metabolic_diseases	Other_hypoglycemia	MAPK9	5.76788e-16
D229	Neoplasms	Melanocytic_nevi,_unspecified	BAD	6.06291e-16
E161	Endocrine,_nutritional_and_metabolic_diseases	Other_hypoglycemia	SOS2	6.1104e-16
D6951	Diseases_of_the_blood_and_blood-forming_organs_and_certain_disorders_involving_the_immune_mechanism	Posttransfusion_purpura	ITGA5	6.26692e-16
L821	Diseases_of_the_skin_and_subcutaneous_tissue	Other_seborrheic_keratosis	PDPK1	6.69259e-16
C50	Neoplasms	Malignant_neoplasm_of_breast	GSK3B	6.82681e-16
C419	Neoplasms	Malignant_neoplasm_of_bone_and_articular_cartilage,_unsp	CDK4	7.04893e-16
A319	Certain_infectious_and_parasitic_diseases	Mycobacterial_infection,_unspecified	IFNG	7.29612e-16
L821	Diseases_of_the_skin_and_subcutaneous_tissue	Other_seborrheic_keratosis	PLCG1	7.44939e-16
C73	Neoplasms	Malignant_neoplasm_of_thyroid_gland	CCND1	7.49129e-16
C169	Neoplasms	Malignant_neoplasm_of_stomach,_unspecified	RAC1	7.69908e-16
D8982	Diseases_of_the_blood_and_blood-forming_organs_and_certain_disorders_involving_the_immune_mechanism	Autoimmune_lymphoproliferative_syndrome_[ALPS]	RELA	8.1165e-16
C3490	Neoplasms	Malignant_neoplasm_of_unsp_part_of_unsp_bronchus_or_lung	RELA	8.1782e-16
B999	Certain_infectious_and_parasitic_diseases	Unspecified_infectious_disease	JAK1	8.50527e-16
D352	Neoplasms	Benign_neoplasm_of_pituitary_gland	ADCY2	8.55284e-16
D352	Neoplasms	Benign_neoplasm_of_pituitary_gland	ADCY7	8.55284e-16
C3490	Neoplasms	Malignant_neoplasm_of_unsp_part_of_unsp_bronchus_or_lung	MAPK10	8.65295e-16
C3490	Neoplasms	Malignant_neoplasm_of_unsp_part_of_unsp_bronchus_or_lung	MAPK8	8.65295e-16
C3490	Neoplasms	Malignant_neoplasm_of_unsp_part_of_unsp_bronchus_or_lung	MAPK9	8.65295e-16
Q279	Congenital_malformations,_deformations_and_chromosomal_abnormalities	Congenital_malformation_of_peripheral_vascular_system,_unsp	ADCY9	9.23617e-16
C169	Neoplasms	Malignant_neoplasm_of_stomach,_unspecified	CDC42	9.66853e-16
Q788	Congenital_malformations,_deformations_and_chromosomal_abnormalities	Other_specified_osteochondrodysplasias	FGF1	9.84385e-16
Q788	Congenital_malformations,_deformations_and_chromosomal_abnormalities	Other_specified_osteochondrodysplasias	FGF11	9.84385e-16
Q788	Congenital_malformations,_deformations_and_chromosomal_abnormalities	Other_specified_osteochondrodysplasias	FGF12	9.84385e-16
Q788	Congenital_malformations,_deformations_and_chromosomal_abnormalities	Other_specified_osteochondrodysplasias	FGF13	9.84385e-16
Q788	Congenital_malformations,_deformations_and_chromosomal_abnormalities	Other_specified_osteochondrodysplasias	FGF18	9.84385e-16
Q788	Congenital_malformations,_deformations_and_chromosomal_abnormalities	Other_specified_osteochondrodysplasias	FGF19	9.84385e-16
Q788	Congenital_malformations,_deformations_and_chromosomal_abnormalities	Other_specified_osteochondrodysplasias	FGF2	9.84385e-16
Q788	Congenital_malformations,_deformations_and_chromosomal_abnormalities	Other_specified_osteochondrodysplasias	FGF20	9.84385e-16
Q788	Congenital_malformations,_deformations_and_chromosomal_abnormalities	Other_specified_osteochondrodysplasias	FGF21	9.84385e-16
Q788	Congenital_malformations,_deformations_and_chromosomal_abnormalities	Other_specified_osteochondrodysplasias	FGF22	9.84385e-16
Q788	Congenital_malformations,_deformations_and_chromosomal_abnormalities	Other_specified_osteochondrodysplasias	FGF4	9.84385e-16
Q788	Congenital_malformations,_deformations_and_chromosomal_abnormalities	Other_specified_osteochondrodysplasias	FGF5	9.84385e-16
Q788	Congenital_malformations,_deformations_and_chromosomal_abnormalities	Other_specified_osteochondrodysplasias	FGF6	9.84385e-16
Q788	Congenital_malformations,_deformations_and_chromosomal_abnormalities	Other_specified_osteochondrodysplasias	FGF7	9.84385e-16
D849	Diseases_of_the_blood_and_blood-forming_organs_and_certain_disorders_involving_the_immune_mechanism	Immunodeficiency,_unspecified	IFNB1	9.97355e-16
R270	Symptoms,_signs_and_abnormal_clinical_and_laboratory_findings,_not_elsewhere_classified	Ataxia,_unspecified	PRKCB	1.00021e-15
D849	Diseases_of_the_blood_and_blood-forming_organs_and_certain_disorders_involving_the_immune_mechanism	Immunodeficiency,_unspecified	MAPK10	1.00176e-15
D849	Diseases_of_the_blood_and_blood-forming_organs_and_certain_disorders_involving_the_immune_mechanism	Immunodeficiency,_unspecified	MAPK8	1.00176e-15
D849	Diseases_of_the_blood_and_blood-forming_organs_and_certain_disorders_involving_the_immune_mechanism	Immunodeficiency,_unspecified	MAPK9	1.00176e-15
D352	Neoplasms	Benign_neoplasm_of_pituitary_gland	ADCY3	1.00272e-15
A319	Certain_infectious_and_parasitic_diseases	Mycobacterial_infection,_unspecified	NFKB1	1.00956e-15
D800	Diseases_of_the_blood_and_blood-forming_organs_and_certain_disorders_involving_the_immune_mechanism	Hereditary_hypogammaglobulinemia	PDPK1	1.04663e-15
Q871	Congenital_malformations,_deformations_and_chromosomal_abnormalities	Congenital_malform_syndromes_predom_assoc_w_short_stature	MAPK10	1.06049e-15
Q871	Congenital_malformations,_deformations_and_chromosomal_abnormalities	Congenital_malform_syndromes_predom_assoc_w_short_stature	MAPK8	1.06049e-15
Q871	Congenital_malformations,_deformations_and_chromosomal_abnormalities	Congenital_malform_syndromes_predom_assoc_w_short_stature	MAPK9	1.06049e-15
D800	Diseases_of_the_blood_and_blood-forming_organs_and_certain_disorders_involving_the_immune_mechanism	Hereditary_hypogammaglobulinemia	PLCG1	1.24798e-15
D229	Neoplasms	Melanocytic_nevi,_unspecified	RELA	1.3573e-15
G118	Diseases_of_the_nervous_system	Other_hereditary_ataxias	ADCY8	1.36384e-15
I472	Diseases_of_the_circulatory_system	Ventricular_tachycardia	CAMK2A	1.41017e-15
I472	Diseases_of_the_circulatory_system	Ventricular_tachycardia	CAMK2B	1.41017e-15
I472	Diseases_of_the_circulatory_system	Ventricular_tachycardia	CAMK2D	1.41017e-15
I472	Diseases_of_the_circulatory_system	Ventricular_tachycardia	CAMK2G	1.41017e-15
R748	Symptoms,_signs_and_abnormal_clinical_and_laboratory_findings,_not_elsewhere_classified	Abnormal_levels_of_other_serum_enzymes	RAC1	1.5528e-15
C169	Neoplasms	Malignant_neoplasm_of_stomach,_unspecified	MAPK10	1.60453e-15
C169	Neoplasms	Malignant_neoplasm_of_stomach,_unspecified	MAPK8	1.60453e-15
C169	Neoplasms	Malignant_neoplasm_of_stomach,_unspecified	MAPK9	1.60453e-15
G118	Diseases_of_the_nervous_system	Other_hereditary_ataxias	FGF1	1.63356e-15
G118	Diseases_of_the_nervous_system	Other_hereditary_ataxias	FGF11	1.63356e-15
G118	Diseases_of_the_nervous_system	Other_hereditary_ataxias	FGF12	1.63356e-15
G118	Diseases_of_the_nervous_system	Other_hereditary_ataxias	FGF13	1.63356e-15
G118	Diseases_of_the_nervous_system	Other_hereditary_ataxias	FGF18	1.63356e-15
G118	Diseases_of_the_nervous_system	Other_hereditary_ataxias	FGF19	1.63356e-15
G118	Diseases_of_the_nervous_system	Other_hereditary_ataxias	FGF2	1.63356e-15
G118	Diseases_of_the_nervous_system	Other_hereditary_ataxias	FGF20	1.63356e-15
G118	Diseases_of_the_nervous_system	Other_hereditary_ataxias	FGF21	1.63356e-15
G118	Diseases_of_the_nervous_system	Other_hereditary_ataxias	FGF22	1.63356e-15
G118	Diseases_of_the_nervous_system	Other_hereditary_ataxias	FGF4	1.63356e-15
G118	Diseases_of_the_nervous_system	Other_hereditary_ataxias	FGF5	1.63356e-15
G118	Diseases_of_the_nervous_system	Other_hereditary_ataxias	FGF6	1.63356e-15
G118	Diseases_of_the_nervous_system	Other_hereditary_ataxias	FGF7	1.63356e-15
Q858	Congenital_malformations,_deformations_and_chromosomal_abnormalities	Other_phakomatoses,_not_elsewhere_classified	ITPR2	1.76712e-15
A319	Certain_infectious_and_parasitic_diseases	Mycobacterial_infection,_unspecified	IFNB1	1.7977e-15
C499	Neoplasms	Malignant_neoplasm_of_connective_and_soft_tissue,_unsp	ATF2	1.7977e-15
Q823	Congenital_malformations,_deformations_and_chromosomal_abnormalities	Incontinentia_pigmenti	TRAF2	1.7977e-15
C220	Neoplasms	Liver_cell_carcinoma	CDK4	1.81689e-15
C50	Neoplasms	Malignant_neoplasm_of_breast	CDK4	1.81689e-15
Q279	Congenital_malformations,_deformations_and_chromosomal_abnormalities	Congenital_malformation_of_peripheral_vascular_system,_unsp	ADCY2	1.8657e-15
Q279	Congenital_malformations,_deformations_and_chromosomal_abnormalities	Congenital_malformation_of_peripheral_vascular_system,_unsp	ADCY7	1.8657e-15
E850	Endocrine,_nutritional_and_metabolic_diseases	Non-neuropathic_heredofamilial_amyloidosis	TNF	1.86589e-15
C6920	Neoplasms	Malignant_neoplasm_of_unspecified_retina	CDK4	1.9649e-15
D708	Diseases_of_the_blood_and_blood-forming_organs_and_certain_disorders_involving_the_immune_mechanism	Other_neutropenia	WASL	2.01089e-15
G249	Diseases_of_the_nervous_system	Dystonia,_unspecified	ATP1B1	2.03546e-15
G249	Diseases_of_the_nervous_system	Dystonia,_unspecified	ATP1B2	2.03546e-15
G249	Diseases_of_the_nervous_system	Dystonia,_unspecified	ATP1B3	2.03546e-15
G249	Diseases_of_the_nervous_system	Dystonia,_unspecified	ATP1B4	2.03546e-15
D6951	Diseases_of_the_blood_and_blood-forming_organs_and_certain_disorders_involving_the_immune_mechanism	Posttransfusion_purpura	ITGB5	2.06581e-15
H3501	Diseases_of_the_eye_and_adnexa	Changes_in_retinal_vascular_appearance	PLA2G10	2.06581e-15
H3501	Diseases_of_the_eye_and_adnexa	Changes_in_retinal_vascular_appearance	PLA2G12A	2.06581e-15
H3501	Diseases_of_the_eye_and_adnexa	Changes_in_retinal_vascular_appearance	PLA2G12B	2.06581e-15
H3501	Diseases_of_the_eye_and_adnexa	Changes_in_retinal_vascular_appearance	PLA2G1B	2.06581e-15
H3501	Diseases_of_the_eye_and_adnexa	Changes_in_retinal_vascular_appearance	PLA2G2A	2.06581e-15
H3501	Diseases_of_the_eye_and_adnexa	Changes_in_retinal_vascular_appearance	PLA2G2C	2.06581e-15
H3501	Diseases_of_the_eye_and_adnexa	Changes_in_retinal_vascular_appearance	PLA2G2D	2.06581e-15
H3501	Diseases_of_the_eye_and_adnexa	Changes_in_retinal_vascular_appearance	PLA2G2E	2.06581e-15
H3501	Diseases_of_the_eye_and_adnexa	Changes_in_retinal_vascular_appearance	PLA2G2F	2.06581e-15
H3501	Diseases_of_the_eye_and_adnexa	Changes_in_retinal_vascular_appearance	PLA2G3	2.06581e-15
L574	Diseases_of_the_skin_and_subcutaneous_tissue	Cutis_laxa_senilis	ATP6V0C	2.06581e-15
C3490	Neoplasms	Malignant_neoplasm_of_unsp_part_of_unsp_bronchus_or_lung	PLCG1	2.09322e-15
C569	Neoplasms	Malignant_neoplasm_of_unspecified_ovary	PLCG1	2.12307e-15
A491	Certain_infectious_and_parasitic_diseases	Streptococcal_infection,_unspecified_site	PIK3R3	2.18238e-15
G4080	Diseases_of_the_nervous_system	Other_epilepsy	ALDH1B1	2.19957e-15
Q873	Congenital_malformations,_deformations_and_chromosomal_abnormalities	Congenital_malformation_syndromes_involving_early_overgrowth	CCND1	2.20341e-15
L821	Diseases_of_the_skin_and_subcutaneous_tissue	Other_seborrheic_keratosis	MAPK10	2.23091e-15
L821	Diseases_of_the_skin_and_subcutaneous_tissue	Other_seborrheic_keratosis	MAPK8	2.23091e-15
L821	Diseases_of_the_skin_and_subcutaneous_tissue	Other_seborrheic_keratosis	MAPK9	2.23091e-15
E850	Endocrine,_nutritional_and_metabolic_diseases	Non-neuropathic_heredofamilial_amyloidosis	IL1B	2.27343e-15
G249	Diseases_of_the_nervous_system	Dystonia,_unspecified	GNAI1	2.29273e-15
C189	Neoplasms	Malignant_neoplasm_of_colon,_unspecified	GSK3B	2.43054e-15
D8989	Diseases_of_the_blood_and_blood-forming_organs_and_certain_disorders_involving_the_immune_mechanism	Oth_disrd_involving_the_immune_mechanism,_NEC	IFNA10	2.45529e-15
D8989	Diseases_of_the_blood_and_blood-forming_organs_and_certain_disorders_involving_the_immune_mechanism	Oth_disrd_involving_the_immune_mechanism,_NEC	IFNA13	2.45529e-15
D8989	Diseases_of_the_blood_and_blood-forming_organs_and_certain_disorders_involving_the_immune_mechanism	Oth_disrd_involving_the_immune_mechanism,_NEC	IFNA14	2.45529e-15
D8989	Diseases_of_the_blood_and_blood-forming_organs_and_certain_disorders_involving_the_immune_mechanism	Oth_disrd_involving_the_immune_mechanism,_NEC	IFNA16	2.45529e-15
D8989	Diseases_of_the_blood_and_blood-forming_organs_and_certain_disorders_involving_the_immune_mechanism	Oth_disrd_involving_the_immune_mechanism,_NEC	IFNA17	2.45529e-15
D8989	Diseases_of_the_blood_and_blood-forming_organs_and_certain_disorders_involving_the_immune_mechanism	Oth_disrd_involving_the_immune_mechanism,_NEC	IFNA2	2.45529e-15
D8989	Diseases_of_the_blood_and_blood-forming_organs_and_certain_disorders_involving_the_immune_mechanism	Oth_disrd_involving_the_immune_mechanism,_NEC	IFNA21	2.45529e-15
D8989	Diseases_of_the_blood_and_blood-forming_organs_and_certain_disorders_involving_the_immune_mechanism	Oth_disrd_involving_the_immune_mechanism,_NEC	IFNA4	2.45529e-15
D8989	Diseases_of_the_blood_and_blood-forming_organs_and_certain_disorders_involving_the_immune_mechanism	Oth_disrd_involving_the_immune_mechanism,_NEC	IFNA5	2.45529e-15
D8989	Diseases_of_the_blood_and_blood-forming_organs_and_certain_disorders_involving_the_immune_mechanism	Oth_disrd_involving_the_immune_mechanism,_NEC	IFNA6	2.45529e-15
D8989	Diseases_of_the_blood_and_blood-forming_organs_and_certain_disorders_involving_the_immune_mechanism	Oth_disrd_involving_the_immune_mechanism,_NEC	IFNA7	2.45529e-15
D8989	Diseases_of_the_blood_and_blood-forming_organs_and_certain_disorders_involving_the_immune_mechanism	Oth_disrd_involving_the_immune_mechanism,_NEC	IFNA8	2.45529e-15
D8989	Diseases_of_the_blood_and_blood-forming_organs_and_certain_disorders_involving_the_immune_mechanism	Oth_disrd_involving_the_immune_mechanism,_NEC	IFNB1	2.45529e-15
D8989	Diseases_of_the_blood_and_blood-forming_organs_and_certain_disorders_involving_the_immune_mechanism	Oth_disrd_involving_the_immune_mechanism,_NEC	MAP3K7	2.45529e-15
C189	Neoplasms	Malignant_neoplasm_of_colon,_unspecified	BAD	2.52558e-15
Q87	Congenital_malformations,_deformations_and_chromosomal_abnormalities	Oth_congenital_malform_syndromes_affecting_multiple_systems	MAPK10	2.54495e-15
Q87	Congenital_malformations,_deformations_and_chromosomal_abnormalities	Oth_congenital_malform_syndromes_affecting_multiple_systems	MAPK8	2.54495e-15
Q87	Congenital_malformations,_deformations_and_chromosomal_abnormalities	Oth_congenital_malform_syndromes_affecting_multiple_systems	MAPK9	2.54495e-15
D352	Neoplasms	Benign_neoplasm_of_pituitary_gland	ADCY4	2.6319e-15
C119	Neoplasms	Malignant_neoplasm_of_nasopharynx,_unspecified	CDKN1A	2.73547e-15
C740	Neoplasms	Malignant_neoplasm_of_cortex_of_adrenal_gland	CDKN1A	2.73547e-15
D330	Neoplasms	Benign_neoplasm_of_brain,_supratentorial	CDKN1A	2.73547e-15
C3490	Neoplasms	Malignant_neoplasm_of_unsp_part_of_unsp_bronchus_or_lung	GSK3B	2.73884e-15
D229	Neoplasms	Melanocytic_nevi,_unspecified	RAC1	2.88277e-15
C50	Neoplasms	Malignant_neoplasm_of_breast	RAC1	2.88438e-15
Q878	Congenital_malformations,_deformations_and_chromosomal_abnormalities	Oth_congenital_malformation_syndromes,_NEC	SOS2	2.91057e-15
D552	Diseases_of_the_blood_and_blood-forming_organs_and_certain_disorders_involving_the_immune_mechanism	Anemia_due_to_disorders_of_glycolytic_enzymes	PGK2	2.92812e-15
E752	Endocrine,_nutritional_and_metabolic_diseases	Other_sphingolipidosis	NOTCH4	2.92812e-15
I456	Diseases_of_the_circulatory_system	Pre-excitation_syndrome	PRKAG1	2.92812e-15
I456	Diseases_of_the_circulatory_system	Pre-excitation_syndrome	PRKAG3	2.92812e-15
M488X2	Diseases_of_the_musculoskeletal_system_and_connective_tissue	Other_specified_spondylopathies,_cervical_region	ENPP3	2.92812e-15
Q447	Congenital_malformations,_deformations_and_chromosomal_abnormalities	Other_congenital_malformations_of_liver	NOTCH4	2.92812e-15
Q761	Congenital_malformations,_deformations_and_chromosomal_abnormalities	Klippel-Feil_syndrome	GDF7	2.92812e-15
C439	Neoplasms	Malignant_melanoma_of_skin,_unspecified	CCND1	2.93824e-15
Q878	Congenital_malformations,_deformations_and_chromosomal_abnormalities	Oth_congenital_malformation_syndromes,_NEC	CDKN1A	2.97597e-15
K061	Diseases_of_the_digestive_system	Gingival_enlargement	SHC3	2.98469e-15
C119	Neoplasms	Malignant_neoplasm_of_nasopharynx,_unspecified	CDK6	3.11759e-15
C740	Neoplasms	Malignant_neoplasm_of_cortex_of_adrenal_gland	CDK6	3.11759e-15
D330	Neoplasms	Benign_neoplasm_of_brain,_supratentorial	CDK6	3.11759e-15
C220	Neoplasms	Liver_cell_carcinoma	CDC42	3.23866e-15
Q799	Congenital_malformations,_deformations_and_chromosomal_abnormalities	Congenital_malformation_of_musculoskeletal_system,_unsp	PRKACA	3.26363e-15
Q799	Congenital_malformations,_deformations_and_chromosomal_abnormalities	Congenital_malformation_of_musculoskeletal_system,_unsp	PRKACB	3.26363e-15
Q799	Congenital_malformations,_deformations_and_chromosomal_abnormalities	Congenital_malformation_of_musculoskeletal_system,_unsp	PRKACG	3.26363e-15
Q799	Congenital_malformations,_deformations_and_chromosomal_abnormalities	Congenital_malformation_of_musculoskeletal_system,_unsp	PRKX	3.26363e-15
D8989	Diseases_of_the_blood_and_blood-forming_organs_and_certain_disorders_involving_the_immune_mechanism	Oth_disrd_involving_the_immune_mechanism,_NEC	CDC42	3.27989e-15
E754	Endocrine,_nutritional_and_metabolic_diseases	Neuronal_ceroid_lipofuscinosis	ACO1	3.3053e-15
M6250	Diseases_of_the_musculoskeletal_system_and_connective_tissue	Muscle_wasting_and_atrophy,_NEC,_unsp_site	PDGFC	3.3053e-15
M6250	Diseases_of_the_musculoskeletal_system_and_connective_tissue	Muscle_wasting_and_atrophy,_NEC,_unsp_site	PDGFD	3.3053e-15
Z1501	Factors_influencing_health_status_and_contact_with_health_services	Genetic_susceptibility_to_malignant_neoplasm_of_breast	CDKN1A	3.40626e-15
B379	Certain_infectious_and_parasitic_diseases	Candidiasis,_unspecified	JAK1	3.44025e-15
A491	Certain_infectious_and_parasitic_diseases	Streptococcal_infection,_unspecified_site	PIK3CB	3.54877e-15
A491	Certain_infectious_and_parasitic_diseases	Streptococcal_infection,_unspecified_site	PIK3CG	3.54877e-15
K061	Diseases_of_the_digestive_system	Gingival_enlargement	ARAF	3.60394e-15
Q871	Congenital_malformations,_deformations_and_chromosomal_abnormalities	Congenital_malform_syndromes_predom_assoc_w_short_stature	BAD	3.65101e-15
G712	Diseases_of_the_nervous_system	Congenital_myopathies	SHC1	3.75945e-15
G712	Diseases_of_the_nervous_system	Congenital_myopathies	SHC2	3.75945e-15
G712	Diseases_of_the_nervous_system	Congenital_myopathies	SHC4	3.75945e-15
Z1501	Factors_influencing_health_status_and_contact_with_health_services	Genetic_susceptibility_to_malignant_neoplasm_of_breast	CDK6	3.75945e-15
D6951	Diseases_of_the_blood_and_blood-forming_organs_and_certain_disorders_involving_the_immune_mechanism	Posttransfusion_purpura	ITGA2	3.81228e-15
D800	Diseases_of_the_blood_and_blood-forming_organs_and_certain_disorders_involving_the_immune_mechanism	Hereditary_hypogammaglobulinemia	MAPK10	4.11842e-15
D800	Diseases_of_the_blood_and_blood-forming_organs_and_certain_disorders_involving_the_immune_mechanism	Hereditary_hypogammaglobulinemia	MAPK8	4.11842e-15
D800	Diseases_of_the_blood_and_blood-forming_organs_and_certain_disorders_involving_the_immune_mechanism	Hereditary_hypogammaglobulinemia	MAPK9	4.11842e-15
C419	Neoplasms	Malignant_neoplasm_of_bone_and_articular_cartilage,_unsp	CDKN1A	4.22924e-15
Q279	Congenital_malformations,_deformations_and_chromosomal_abnormalities	Congenital_malformation_of_peripheral_vascular_system,_unsp	ADCY4	4.33511e-15
C419	Neoplasms	Malignant_neoplasm_of_bone_and_articular_cartilage,_unsp	CDK6	4.52223e-15
G118	Diseases_of_the_nervous_system	Other_hereditary_ataxias	ADCY9	4.92842e-15
C4490	Neoplasms	Unspecified_malignant_neoplasm_of_skin,_unspecified	PDGFC	5.16453e-15
C4490	Neoplasms	Unspecified_malignant_neoplasm_of_skin,_unspecified	PDGFD	5.16453e-15
D721	Diseases_of_the_blood_and_blood-forming_organs_and_certain_disorders_involving_the_immune_mechanism	Eosinophilia	PDGFC	5.16453e-15
D721	Diseases_of_the_blood_and_blood-forming_organs_and_certain_disorders_involving_the_immune_mechanism	Eosinophilia	PDGFD	5.16453e-15
Q818	Congenital_malformations,_deformations_and_chromosomal_abnormalities	Other_epidermolysis_bullosa	LAMA5	5.16453e-15
Q819	Congenital_malformations,_deformations_and_chromosomal_abnormalities	Epidermolysis_bullosa,_unspecified	LAMA5	5.16453e-15
Q288	Congenital_malformations,_deformations_and_chromosomal_abnormalities	Oth_congenital_malformations_of_circulatory_system	ENPP3	5.53089e-15
Q730	Congenital_malformations,_deformations_and_chromosomal_abnormalities	Congenital_absence_of_unspecified_limb(s)	FZD3	5.53089e-15
Q730	Congenital_malformations,_deformations_and_chromosomal_abnormalities	Congenital_absence_of_unspecified_limb(s)	WNT11	5.53089e-15
Q730	Congenital_malformations,_deformations_and_chromosomal_abnormalities	Congenital_absence_of_unspecified_limb(s)	WNT2	5.53089e-15
Q730	Congenital_malformations,_deformations_and_chromosomal_abnormalities	Congenital_absence_of_unspecified_limb(s)	WNT2B	5.53089e-15
Q730	Congenital_malformations,_deformations_and_chromosomal_abnormalities	Congenital_absence_of_unspecified_limb(s)	WNT5B	5.53089e-15
Q730	Congenital_malformations,_deformations_and_chromosomal_abnormalities	Congenital_absence_of_unspecified_limb(s)	WNT6	5.53089e-15
Q730	Congenital_malformations,_deformations_and_chromosomal_abnormalities	Congenital_absence_of_unspecified_limb(s)	WNT8A	5.53089e-15
Q730	Congenital_malformations,_deformations_and_chromosomal_abnormalities	Congenital_absence_of_unspecified_limb(s)	WNT8B	5.53089e-15
Q730	Congenital_malformations,_deformations_and_chromosomal_abnormalities	Congenital_absence_of_unspecified_limb(s)	WNT9A	5.53089e-15
Q730	Congenital_malformations,_deformations_and_chromosomal_abnormalities	Congenital_absence_of_unspecified_limb(s)	WNT9B	5.53089e-15
I424	Diseases_of_the_circulatory_system	Endocardial_fibroelastosis	SMAD2	5.55826e-15
C220	Neoplasms	Liver_cell_carcinoma	CASP9	5.62952e-15
C920	Neoplasms	Acute_myeloblastic_leukemia	CCND1	5.63118e-15
E3120	Endocrine,_nutritional_and_metabolic_diseases	Multiple_endocrine_neoplasia_[MEN]_syndrome,_unspecified	CDKN1A	5.91944e-15
Q871	Congenital_malformations,_deformations_and_chromosomal_abnormalities	Congenital_malform_syndromes_predom_assoc_w_short_stature	RAC1	5.9458e-15
G249	Diseases_of_the_nervous_system	Dystonia,_unspecified	ITPR3	6.10522e-15
C7A090	Neoplasms	Malignant_carcinoid_tumor_of_the_bronchus_and_lung	PDGFA	6.72189e-15
C259	Neoplasms	Malignant_neoplasm_of_pancreas,_unspecified	CDKN1A	7.15633e-15
D352	Neoplasms	Benign_neoplasm_of_pituitary_gland	ADCY6	7.46668e-15
A499	Certain_infectious_and_parasitic_diseases	Bacterial_infection,_unspecified	IL12A	7.56733e-15
C880	Neoplasms	Waldenstrom_macroglobulinemia	IL12A	7.56733e-15
D471	Neoplasms	Chronic_myeloproliferative_disease	PDGFC	7.89869e-15
D471	Neoplasms	Chronic_myeloproliferative_disease	PDGFD	7.89869e-15
G238	Diseases_of_the_nervous_system	Other_specified_degenerative_diseases_of_basal_ganglia	PDGFC	7.89869e-15
G238	Diseases_of_the_nervous_system	Other_specified_degenerative_diseases_of_basal_ganglia	PDGFD	7.89869e-15
N2589	Diseases_of_the_genitourinary_system	Oth_disorders_resulting_from_impaired_renal_tubular_function	ATP6V0C	7.89869e-15
Q749	Congenital_malformations,_deformations_and_chromosomal_abnormalities	Unspecified_congenital_malformation_of_limb(s)	WNT3A	7.89869e-15
G118	Diseases_of_the_nervous_system	Other_hereditary_ataxias	ADCY4	8.08792e-15
D239	Neoplasms	Other_benign_neoplasm_of_skin,_unspecified	TCF7	8.10982e-15
D239	Neoplasms	Other_benign_neoplasm_of_skin,_unspecified	TCF7L1	8.10982e-15
D239	Neoplasms	Other_benign_neoplasm_of_skin,_unspecified	TCF7L2	8.10982e-15
G249	Diseases_of_the_nervous_system	Dystonia,_unspecified	PRKCB	9.02083e-15
A319	Certain_infectious_and_parasitic_diseases	Mycobacterial_infection,_unspecified	TLR2	9.05401e-15
H918	Diseases_of_the_ear_and_mastoid_process	Other_specified_hearing_loss	COL24A1	9.2482e-15
H918	Diseases_of_the_ear_and_mastoid_process	Other_specified_hearing_loss	COL27A1	9.2482e-15
H918	Diseases_of_the_ear_and_mastoid_process	Other_specified_hearing_loss	COL5A3	9.2482e-15
E8342	Endocrine,_nutritional_and_metabolic_diseases	Hypomagnesemia	ATP1B1	9.2675e-15
E8342	Endocrine,_nutritional_and_metabolic_diseases	Hypomagnesemia	ATP1B2	9.2675e-15
E8342	Endocrine,_nutritional_and_metabolic_diseases	Hypomagnesemia	ATP1B3	9.2675e-15
E8342	Endocrine,_nutritional_and_metabolic_diseases	Hypomagnesemia	ATP1B4	9.2675e-15
Q279	Congenital_malformations,_deformations_and_chromosomal_abnormalities	Congenital_malformation_of_peripheral_vascular_system,_unsp	ADCY6	9.57627e-15
D849	Diseases_of_the_blood_and_blood-forming_organs_and_certain_disorders_involving_the_immune_mechanism	Immunodeficiency,_unspecified	TRAF6	9.7769e-15
D691	Diseases_of_the_blood_and_blood-forming_organs_and_certain_disorders_involving_the_immune_mechanism	Qualitative_platelet_defects	ADCY8	9.80071e-15
Q878	Congenital_malformations,_deformations_and_chromosomal_abnormalities	Oth_congenital_malformation_syndromes,_NEC	MAPK10	9.86914e-15
Q878	Congenital_malformations,_deformations_and_chromosomal_abnormalities	Oth_congenital_malformation_syndromes,_NEC	MAPK8	9.86914e-15
Q878	Congenital_malformations,_deformations_and_chromosomal_abnormalities	Oth_congenital_malformation_syndromes,_NEC	MAPK9	9.86914e-15
I359	Diseases_of_the_circulatory_system	Nonrheumatic_aortic_valve_disorder,_unspecified	NOTCH4	9.95561e-15
J84848	Diseases_of_the_respiratory_system	Other_interstitial__lung_diseases_of_childhood	ITGA1	9.95561e-15
Q891	Congenital_malformations,_deformations_and_chromosomal_abnormalities	Congenital_malformations_of_adrenal_gland	WNT11	9.95561e-15
Q891	Congenital_malformations,_deformations_and_chromosomal_abnormalities	Congenital_malformations_of_adrenal_gland	WNT2	9.95561e-15
Q891	Congenital_malformations,_deformations_and_chromosomal_abnormalities	Congenital_malformations_of_adrenal_gland	WNT2B	9.95561e-15
Q891	Congenital_malformations,_deformations_and_chromosomal_abnormalities	Congenital_malformations_of_adrenal_gland	WNT5B	9.95561e-15
Q891	Congenital_malformations,_deformations_and_chromosomal_abnormalities	Congenital_malformations_of_adrenal_gland	WNT6	9.95561e-15
Q891	Congenital_malformations,_deformations_and_chromosomal_abnormalities	Congenital_malformations_of_adrenal_gland	WNT8A	9.95561e-15
Q891	Congenital_malformations,_deformations_and_chromosomal_abnormalities	Congenital_malformations_of_adrenal_gland	WNT8B	9.95561e-15
Q891	Congenital_malformations,_deformations_and_chromosomal_abnormalities	Congenital_malformations_of_adrenal_gland	WNT9A	9.95561e-15
Q891	Congenital_malformations,_deformations_and_chromosomal_abnormalities	Congenital_malformations_of_adrenal_gland	WNT9B	9.95561e-15
A491	Certain_infectious_and_parasitic_diseases	Streptococcal_infection,_unspecified_site	MAP3K7	1.01771e-14
A491	Certain_infectious_and_parasitic_diseases	Streptococcal_infection,_unspecified_site	TRAF2	1.01771e-14
Q819	Congenital_malformations,_deformations_and_chromosomal_abnormalities	Epidermolysis_bullosa,_unspecified	ITGA2	1.02774e-14
Q819	Congenital_malformations,_deformations_and_chromosomal_abnormalities	Epidermolysis_bullosa,_unspecified	ITGAV	1.02774e-14
D229	Neoplasms	Melanocytic_nevi,_unspecified	CDC42	1.04327e-14
R748	Symptoms,_signs_and_abnormal_clinical_and_laboratory_findings,_not_elsewhere_classified	Abnormal_levels_of_other_serum_enzymes	ARAF	1.06859e-14
A499	Certain_infectious_and_parasitic_diseases	Bacterial_infection,_unspecified	IL1B	1.12776e-14
C880	Neoplasms	Waldenstrom_macroglobulinemia	IL1B	1.12776e-14
R748	Symptoms,_signs_and_abnormal_clinical_and_laboratory_findings,_not_elsewhere_classified	Abnormal_levels_of_other_serum_enzymes	PDPK1	1.19009e-14
Q898	Congenital_malformations,_deformations_and_chromosomal_abnormalities	Other_specified_congenital_malformations	RAC1	1.23834e-14
D720	Diseases_of_the_blood_and_blood-forming_organs_and_certain_disorders_involving_the_immune_mechanism	Genetic_anomalies_of_leukocytes	ITGAM	1.26498e-14
C119	Neoplasms	Malignant_neoplasm_of_nasopharynx,_unspecified	MDM2	1.29598e-14
C740	Neoplasms	Malignant_neoplasm_of_cortex_of_adrenal_gland	MDM2	1.29598e-14
D330	Neoplasms	Benign_neoplasm_of_brain,_supratentorial	MDM2	1.29598e-14
C920	Neoplasms	Acute_myeloblastic_leukemia	BAD	1.32619e-14
C220	Neoplasms	Liver_cell_carcinoma	CASP3	1.35323e-14
C189	Neoplasms	Malignant_neoplasm_of_colon,_unspecified	CDKN1A	1.35652e-14
C3490	Neoplasms	Malignant_neoplasm_of_unsp_part_of_unsp_bronchus_or_lung	BAD	1.40738e-14
D849	Diseases_of_the_blood_and_blood-forming_organs_and_certain_disorders_involving_the_immune_mechanism	Immunodeficiency,_unspecified	JAK1	1.4328e-14
C439	Neoplasms	Malignant_melanoma_of_skin,_unspecified	BAD	1.46899e-14
A491	Certain_infectious_and_parasitic_diseases	Streptococcal_infection,_unspecified_site	JUN	1.48734e-14
Q878	Congenital_malformations,_deformations_and_chromosomal_abnormalities	Oth_congenital_malformation_syndromes,_NEC	CDK4	1.50819e-14
E348	Endocrine,_nutritional_and_metabolic_diseases	Other_specified_endocrine_disorders	ATP6V0A1	1.57731e-14
E740	Endocrine,_nutritional_and_metabolic_diseases	Glycogen_storage_disease	ALDOC	1.57731e-14
C920	Neoplasms	Acute_myeloblastic_leukemia	CDKN1A	1.60957e-14
Z1501	Factors_influencing_health_status_and_contact_with_health_services	Genetic_susceptibility_to_malignant_neoplasm_of_breast	MDM2	1.61173e-14
D329	Neoplasms	Benign_neoplasm_of_meninges,_unspecified	PDGFC	1.74603e-14
D329	Neoplasms	Benign_neoplasm_of_meninges,_unspecified	PDGFD	1.74603e-14
Q858	Congenital_malformations,_deformations_and_chromosomal_abnormalities	Other_phakomatoses,_not_elsewhere_classified	PLCG1	1.75448e-14
C73	Neoplasms	Malignant_neoplasm_of_thyroid_gland	CDKN1A	1.78391e-14
L821	Diseases_of_the_skin_and_subcutaneous_tissue	Other_seborrheic_keratosis	CCND1	1.81525e-14
Q858	Congenital_malformations,_deformations_and_chromosomal_abnormalities	Other_phakomatoses,_not_elsewhere_classified	RAC1	1.82764e-14
C920	Neoplasms	Acute_myeloblastic_leukemia	NFKB1	1.88838e-14
K061	Diseases_of_the_digestive_system	Gingival_enlargement	SHC2	1.97809e-14
A319	Certain_infectious_and_parasitic_diseases	Mycobacterial_infection,_unspecified	TNF	1.98415e-14
Q87	Congenital_malformations,_deformations_and_chromosomal_abnormalities	Oth_congenital_malform_syndromes_affecting_multiple_systems	SOS2	1.99825e-14
C419	Neoplasms	Malignant_neoplasm_of_bone_and_articular_cartilage,_unsp	MDM2	1.99859e-14
L574	Diseases_of_the_skin_and_subcutaneous_tissue	Cutis_laxa_senilis	ATP6V0D1	2.01079e-14
L574	Diseases_of_the_skin_and_subcutaneous_tissue	Cutis_laxa_senilis	ATP6V0D2	2.01079e-14
Q279	Congenital_malformations,_deformations_and_chromosomal_abnormalities	Congenital_malformation_of_peripheral_vascular_system,_unsp	ADCY3	2.02257e-14
R748	Symptoms,_signs_and_abnormal_clinical_and_laboratory_findings,_not_elsewhere_classified	Abnormal_levels_of_other_serum_enzymes	PLCG1	2.06091e-14
D688	Diseases_of_the_blood_and_blood-forming_organs_and_certain_disorders_involving_the_immune_mechanism	Other_specified_coagulation_defects	ITGAV	2.06387e-14
Q873	Congenital_malformations,_deformations_and_chromosomal_abnormalities	Congenital_malformation_syndromes_involving_early_overgrowth	CDKN1A	2.23053e-14
Q898	Congenital_malformations,_deformations_and_chromosomal_abnormalities	Other_specified_congenital_malformations	CDC42	2.24883e-14
C169	Neoplasms	Malignant_neoplasm_of_stomach,_unspecified	RHOA	2.39223e-14
C73	Neoplasms	Malignant_neoplasm_of_thyroid_gland	PDGFA	2.46651e-14
R270	Symptoms,_signs_and_abnormal_clinical_and_laboratory_findings,_not_elsewhere_classified	Ataxia,_unspecified	PDPK1	2.46651e-14
A491	Certain_infectious_and_parasitic_diseases	Streptococcal_infection,_unspecified_site	IRAK1	2.55063e-14
A491	Certain_infectious_and_parasitic_diseases	Streptococcal_infection,_unspecified_site	IRF3	2.55063e-14
D691	Diseases_of_the_blood_and_blood-forming_organs_and_certain_disorders_involving_the_immune_mechanism	Qualitative_platelet_defects	ADCY9	2.5889e-14
L821	Diseases_of_the_skin_and_subcutaneous_tissue	Other_seborrheic_keratosis	GSK3B	2.5889e-14
D696	Diseases_of_the_blood_and_blood-forming_organs_and_certain_disorders_involving_the_immune_mechanism	Thrombocytopenia,_unspecified	CASP9	2.60592e-14
D696	Diseases_of_the_blood_and_blood-forming_organs_and_certain_disorders_involving_the_immune_mechanism	Thrombocytopenia,_unspecified	ITGB1	2.60592e-14
D691	Diseases_of_the_blood_and_blood-forming_organs_and_certain_disorders_involving_the_immune_mechanism	Qualitative_platelet_defects	ADCY2	2.62179e-14
D691	Diseases_of_the_blood_and_blood-forming_organs_and_certain_disorders_involving_the_immune_mechanism	Qualitative_platelet_defects	ADCY7	2.62179e-14
O244	Pregnancy,_childbirth_and_the_puerperium	Gestational_diabetes_mellitus	HK2	2.66723e-14
O244	Pregnancy,_childbirth_and_the_puerperium	Gestational_diabetes_mellitus	HK3	2.66723e-14
O244	Pregnancy,_childbirth_and_the_puerperium	Gestational_diabetes_mellitus	HKDC1	2.66723e-14
G118	Diseases_of_the_nervous_system	Other_hereditary_ataxias	ADCY6	2.82602e-14
D8989	Diseases_of_the_blood_and_blood-forming_organs_and_certain_disorders_involving_the_immune_mechanism	Oth_disrd_involving_the_immune_mechanism,_NEC	IFNG	3.10584e-14
C119	Neoplasms	Malignant_neoplasm_of_nasopharynx,_unspecified	E2F1	3.13683e-14
C119	Neoplasms	Malignant_neoplasm_of_nasopharynx,_unspecified	E2F2	3.13683e-14
C119	Neoplasms	Malignant_neoplasm_of_nasopharynx,_unspecified	E2F3	3.13683e-14
C740	Neoplasms	Malignant_neoplasm_of_cortex_of_adrenal_gland	E2F1	3.13683e-14
C740	Neoplasms	Malignant_neoplasm_of_cortex_of_adrenal_gland	E2F2	3.13683e-14
C740	Neoplasms	Malignant_neoplasm_of_cortex_of_adrenal_gland	E2F3	3.13683e-14
D330	Neoplasms	Benign_neoplasm_of_brain,_supratentorial	E2F1	3.13683e-14
D330	Neoplasms	Benign_neoplasm_of_brain,_supratentorial	E2F2	3.13683e-14
D330	Neoplasms	Benign_neoplasm_of_brain,_supratentorial	E2F3	3.13683e-14
A491	Certain_infectious_and_parasitic_diseases	Streptococcal_infection,_unspecified_site	MAPK11	3.1681e-14
A491	Certain_infectious_and_parasitic_diseases	Streptococcal_infection,_unspecified_site	MAPK12	3.1681e-14
A491	Certain_infectious_and_parasitic_diseases	Streptococcal_infection,_unspecified_site	MAPK13	3.1681e-14
A491	Certain_infectious_and_parasitic_diseases	Streptococcal_infection,_unspecified_site	MAPK14	3.1681e-14
D800	Diseases_of_the_blood_and_blood-forming_organs_and_certain_disorders_involving_the_immune_mechanism	Hereditary_hypogammaglobulinemia	CCND1	3.20714e-14
D688	Diseases_of_the_blood_and_blood-forming_organs_and_certain_disorders_involving_the_immune_mechanism	Other_specified_coagulation_defects	ACTN2	3.49455e-14
D688	Diseases_of_the_blood_and_blood-forming_organs_and_certain_disorders_involving_the_immune_mechanism	Other_specified_coagulation_defects	ACTN3	3.49455e-14
E249	Endocrine,_nutritional_and_metabolic_diseases	Cushing's_syndrome,_unspecified	PRKCB	3.632e-14
Q781	Congenital_malformations,_deformations_and_chromosomal_abnormalities	Polyostotic_fibrous_dysplasia	PRKCB	3.632e-14
G712	Diseases_of_the_nervous_system	Congenital_myopathies	SHC3	3.73652e-14
Z1501	Factors_influencing_health_status_and_contact_with_health_services	Genetic_susceptibility_to_malignant_neoplasm_of_breast	E2F1	3.73652e-14
Z1501	Factors_influencing_health_status_and_contact_with_health_services	Genetic_susceptibility_to_malignant_neoplasm_of_breast	E2F2	3.73652e-14
Z1501	Factors_influencing_health_status_and_contact_with_health_services	Genetic_susceptibility_to_malignant_neoplasm_of_breast	E2F3	3.73652e-14
D696	Diseases_of_the_blood_and_blood-forming_organs_and_certain_disorders_involving_the_immune_mechanism	Thrombocytopenia,_unspecified	ITGA2	3.73771e-14
D090	Neoplasms	Carcinoma_in_situ_of_bladder	CDKN1A	3.84787e-14
Q873	Congenital_malformations,_deformations_and_chromosomal_abnormalities	Congenital_malformation_syndromes_involving_early_overgrowth	MAPK11	3.91945e-14
Q873	Congenital_malformations,_deformations_and_chromosomal_abnormalities	Congenital_malformation_syndromes_involving_early_overgrowth	MAPK12	3.91945e-14
Q873	Congenital_malformations,_deformations_and_chromosomal_abnormalities	Congenital_malformation_syndromes_involving_early_overgrowth	MAPK13	3.91945e-14
Q873	Congenital_malformations,_deformations_and_chromosomal_abnormalities	Congenital_malformation_syndromes_involving_early_overgrowth	MAPK14	3.91945e-14
E8889	Endocrine,_nutritional_and_metabolic_diseases	Other_specified_metabolic_disorders	ACAT2	4.00158e-14
D696	Diseases_of_the_blood_and_blood-forming_organs_and_certain_disorders_involving_the_immune_mechanism	Thrombocytopenia,_unspecified	ITGA5	4.02772e-14
C3490	Neoplasms	Malignant_neoplasm_of_unsp_part_of_unsp_bronchus_or_lung	CDK4	4.13633e-14
D720	Diseases_of_the_blood_and_blood-forming_organs_and_certain_disorders_involving_the_immune_mechanism	Genetic_anomalies_of_leukocytes	ITGAL	4.31992e-14
D800	Diseases_of_the_blood_and_blood-forming_organs_and_certain_disorders_involving_the_immune_mechanism	Hereditary_hypogammaglobulinemia	GSK3B	4.39401e-14
C419	Neoplasms	Malignant_neoplasm_of_bone_and_articular_cartilage,_unsp	E2F1	4.44051e-14
C419	Neoplasms	Malignant_neoplasm_of_bone_and_articular_cartilage,_unsp	E2F2	4.44051e-14
C419	Neoplasms	Malignant_neoplasm_of_bone_and_articular_cartilage,_unsp	E2F3	4.44051e-14
Q858	Congenital_malformations,_deformations_and_chromosomal_abnormalities	Other_phakomatoses,_not_elsewhere_classified	PRKACA	4.50924e-14
Q858	Congenital_malformations,_deformations_and_chromosomal_abnormalities	Other_phakomatoses,_not_elsewhere_classified	PRKACB	4.50924e-14
Q858	Congenital_malformations,_deformations_and_chromosomal_abnormalities	Other_phakomatoses,_not_elsewhere_classified	PRKACG	4.50924e-14
Q858	Congenital_malformations,_deformations_and_chromosomal_abnormalities	Other_phakomatoses,_not_elsewhere_classified	PRKX	4.50924e-14
E259	Endocrine,_nutritional_and_metabolic_diseases	Adrenogenital_disorder,_unspecified	WNT11	4.6297e-14
E259	Endocrine,_nutritional_and_metabolic_diseases	Adrenogenital_disorder,_unspecified	WNT2	4.6297e-14
E259	Endocrine,_nutritional_and_metabolic_diseases	Adrenogenital_disorder,_unspecified	WNT2B	4.6297e-14
E259	Endocrine,_nutritional_and_metabolic_diseases	Adrenogenital_disorder,_unspecified	WNT5B	4.6297e-14
E259	Endocrine,_nutritional_and_metabolic_diseases	Adrenogenital_disorder,_unspecified	WNT6	4.6297e-14
E259	Endocrine,_nutritional_and_metabolic_diseases	Adrenogenital_disorder,_unspecified	WNT8A	4.6297e-14
E259	Endocrine,_nutritional_and_metabolic_diseases	Adrenogenital_disorder,_unspecified	WNT8B	4.6297e-14
E259	Endocrine,_nutritional_and_metabolic_diseases	Adrenogenital_disorder,_unspecified	WNT9A	4.6297e-14
E259	Endocrine,_nutritional_and_metabolic_diseases	Adrenogenital_disorder,_unspecified	WNT9B	4.6297e-14
R270	Symptoms,_signs_and_abnormal_clinical_and_laboratory_findings,_not_elsewhere_classified	Ataxia,_unspecified	PLCG1	4.77388e-14
C569	Neoplasms	Malignant_neoplasm_of_unspecified_ovary	ARAF	4.78003e-14
G118	Diseases_of_the_nervous_system	Other_hereditary_ataxias	ADCY2	4.78635e-14
G118	Diseases_of_the_nervous_system	Other_hereditary_ataxias	ADCY7	4.78635e-14
J84848	Diseases_of_the_respiratory_system	Other_interstitial__lung_diseases_of_childhood	ITGAV	4.80348e-14
Q730	Congenital_malformations,_deformations_and_chromosomal_abnormalities	Congenital_absence_of_unspecified_limb(s)	WNT16	4.87948e-14
Q730	Congenital_malformations,_deformations_and_chromosomal_abnormalities	Congenital_absence_of_unspecified_limb(s)	WNT7B	4.87948e-14
E744	Endocrine,_nutritional_and_metabolic_diseases	Disorders_of_pyruvate_metabolism_and_gluconeogenesis	PKM	5.01552e-14
E798	Endocrine,_nutritional_and_metabolic_diseases	Other_disorders_of_purine_and_pyrimidine_metabolism	PKM	5.01552e-14
D708	Diseases_of_the_blood_and_blood-forming_organs_and_certain_disorders_involving_the_immune_mechanism	Other_neutropenia	G6PC2	5.09636e-14
G712	Diseases_of_the_nervous_system	Congenital_myopathies	CRK	5.10382e-14
G712	Diseases_of_the_nervous_system	Congenital_myopathies	CRKL	5.10382e-14
Q871	Congenital_malformations,_deformations_and_chromosomal_abnormalities	Congenital_malform_syndromes_predom_assoc_w_short_stature	CDKN1A	5.2136e-14
Q858	Congenital_malformations,_deformations_and_chromosomal_abnormalities	Other_phakomatoses,_not_elsewhere_classified	CCND1	5.42022e-14
Q824	Congenital_malformations,_deformations_and_chromosomal_abnormalities	Ectodermal_dysplasia_(anhidrotic)	TRAF6	5.44128e-14
E201	Endocrine,_nutritional_and_metabolic_diseases	Pseudohypoparathyroidism	PRKCB	5.64562e-14
E220	Endocrine,_nutritional_and_metabolic_diseases	Acromegaly_and_pituitary_gigantism	PRKCB	5.64562e-14
D849	Diseases_of_the_blood_and_blood-forming_organs_and_certain_disorders_involving_the_immune_mechanism	Immunodeficiency,_unspecified	IL1B	6.02627e-14
E118	Endocrine,_nutritional_and_metabolic_diseases	Type_2_diabetes_mellitus_with_unspecified_complications	GSK3B	6.02627e-14
A319	Certain_infectious_and_parasitic_diseases	Mycobacterial_infection,_unspecified	IL6	6.22376e-14
C189	Neoplasms	Malignant_neoplasm_of_colon,_unspecified	CDK4	6.40057e-14
Q788	Congenital_malformations,_deformations_and_chromosomal_abnormalities	Other_specified_osteochondrodysplasias	COL24A1	6.49765e-14
Q788	Congenital_malformations,_deformations_and_chromosomal_abnormalities	Other_specified_osteochondrodysplasias	COL27A1	6.49765e-14
Q788	Congenital_malformations,_deformations_and_chromosomal_abnormalities	Other_specified_osteochondrodysplasias	COL5A3	6.49765e-14
D691	Diseases_of_the_blood_and_blood-forming_organs_and_certain_disorders_involving_the_immune_mechanism	Qualitative_platelet_defects	ITGA2	6.63087e-14
D691	Diseases_of_the_blood_and_blood-forming_organs_and_certain_disorders_involving_the_immune_mechanism	Qualitative_platelet_defects	ADCY4	7.1736e-14
D6951	Diseases_of_the_blood_and_blood-forming_organs_and_certain_disorders_involving_the_immune_mechanism	Posttransfusion_purpura	ITGA1	7.27525e-14
D709	Diseases_of_the_blood_and_blood-forming_organs_and_certain_disorders_involving_the_immune_mechanism	Neutropenia,_unspecified	FCGR3A	7.27525e-14
L574	Diseases_of_the_skin_and_subcutaneous_tissue	Cutis_laxa_senilis	ATP6V0B	7.27525e-14
L574	Diseases_of_the_skin_and_subcutaneous_tissue	Cutis_laxa_senilis	ATP6V1H	7.27525e-14
L821	Diseases_of_the_skin_and_subcutaneous_tissue	Other_seborrheic_keratosis	SHC2	7.43292e-14
N2589	Diseases_of_the_genitourinary_system	Oth_disorders_resulting_from_impaired_renal_tubular_function	ATP6V0D1	7.66202e-14
N2589	Diseases_of_the_genitourinary_system	Oth_disorders_resulting_from_impaired_renal_tubular_function	ATP6V0D2	7.66202e-14
Q873	Congenital_malformations,_deformations_and_chromosomal_abnormalities	Congenital_malformation_syndromes_involving_early_overgrowth	PDPK1	7.82119e-14
E715	Endocrine,_nutritional_and_metabolic_diseases	Peroxisomal_disorders	ACOX3	7.89616e-14
G608	Diseases_of_the_nervous_system	Other_hereditary_and_idiopathic_neuropathies	MYH1	7.89616e-14
G608	Diseases_of_the_nervous_system	Other_hereditary_and_idiopathic_neuropathies	MYH10	7.89616e-14
G608	Diseases_of_the_nervous_system	Other_hereditary_and_idiopathic_neuropathies	MYH13	7.89616e-14
G608	Diseases_of_the_nervous_system	Other_hereditary_and_idiopathic_neuropathies	MYH15	7.89616e-14
G608	Diseases_of_the_nervous_system	Other_hereditary_and_idiopathic_neuropathies	MYH4	7.89616e-14
G608	Diseases_of_the_nervous_system	Other_hereditary_and_idiopathic_neuropathies	MYH7B	7.89616e-14
H35109	Diseases_of_the_eye_and_adnexa	Retinopathy_of_prematurity,_unspecified,_unspecified_eye	FZD1	7.89616e-14
H35109	Diseases_of_the_eye_and_adnexa	Retinopathy_of_prematurity,_unspecified,_unspecified_eye	FZD10	7.89616e-14
H35109	Diseases_of_the_eye_and_adnexa	Retinopathy_of_prematurity,_unspecified,_unspecified_eye	FZD2	7.89616e-14
H35109	Diseases_of_the_eye_and_adnexa	Retinopathy_of_prematurity,_unspecified,_unspecified_eye	FZD5	7.89616e-14
H35109	Diseases_of_the_eye_and_adnexa	Retinopathy_of_prematurity,_unspecified,_unspecified_eye	FZD7	7.89616e-14
H35109	Diseases_of_the_eye_and_adnexa	Retinopathy_of_prematurity,_unspecified,_unspecified_eye	FZD8	7.89616e-14
H35109	Diseases_of_the_eye_and_adnexa	Retinopathy_of_prematurity,_unspecified,_unspecified_eye	FZD9	7.89616e-14
C920	Neoplasms	Acute_myeloblastic_leukemia	RELA	7.92829e-14
C7A090	Neoplasms	Malignant_carcinoid_tumor_of_the_bronchus_and_lung	PIK3R3	8.17304e-14
C159	Neoplasms	Malignant_neoplasm_of_esophagus,_unspecified	SMAD2	8.4828e-14
Q891	Congenital_malformations,_deformations_and_chromosomal_abnormalities	Congenital_malformations_of_adrenal_gland	WNT16	8.77322e-14
Q891	Congenital_malformations,_deformations_and_chromosomal_abnormalities	Congenital_malformations_of_adrenal_gland	WNT3A	8.77322e-14
Q891	Congenital_malformations,_deformations_and_chromosomal_abnormalities	Congenital_malformations_of_adrenal_gland	WNT7B	8.77322e-14
G118	Diseases_of_the_nervous_system	Other_hereditary_ataxias	ADCY3	8.9506e-14
D696	Diseases_of_the_blood_and_blood-forming_organs_and_certain_disorders_involving_the_immune_mechanism	Thrombocytopenia,_unspecified	CASP3	9.31826e-14
Q748	Congenital_malformations,_deformations_and_chromosomal_abnormalities	Other_specified_congenital_malformations_of_limb(s)	WNT7B	9.74955e-14
Q782	Congenital_malformations,_deformations_and_chromosomal_abnormalities	Osteopetrosis	ATP6V0C	9.74955e-14
Q823	Congenital_malformations,_deformations_and_chromosomal_abnormalities	Incontinentia_pigmenti	TRAF3	9.94404e-14
D800	Diseases_of_the_blood_and_blood-forming_organs_and_certain_disorders_involving_the_immune_mechanism	Hereditary_hypogammaglobulinemia	SHC2	1.10086e-13
D229	Neoplasms	Melanocytic_nevi,_unspecified	PLCG1	1.11173e-13
E8849	Endocrine,_nutritional_and_metabolic_diseases	Other_mitochondrial_metabolism_disorders	UQCRFS1	1.11554e-13
Q681	Congenital_malformations,_deformations_and_chromosomal_abnormalities	Congenital_deformity_of_finger(s)_and_hand	GDF7	1.11554e-13
C569	Neoplasms	Malignant_neoplasm_of_unspecified_ovary	CDC42	1.11738e-13
R748	Symptoms,_signs_and_abnormal_clinical_and_laboratory_findings,_not_elsewhere_classified	Abnormal_levels_of_other_serum_enzymes	MAPK10	1.14588e-13
R748	Symptoms,_signs_and_abnormal_clinical_and_laboratory_findings,_not_elsewhere_classified	Abnormal_levels_of_other_serum_enzymes	MAPK8	1.14588e-13
R748	Symptoms,_signs_and_abnormal_clinical_and_laboratory_findings,_not_elsewhere_classified	Abnormal_levels_of_other_serum_enzymes	MAPK9	1.14588e-13
E850	Endocrine,_nutritional_and_metabolic_diseases	Non-neuropathic_heredofamilial_amyloidosis	RELA	1.14814e-13
C169	Neoplasms	Malignant_neoplasm_of_stomach,_unspecified	PLCG1	1.17287e-13
R270	Symptoms,_signs_and_abnormal_clinical_and_laboratory_findings,_not_elsewhere_classified	Ataxia,_unspecified	GSK3B	1.18279e-13
G712	Diseases_of_the_nervous_system	Congenital_myopathies	CDC42	1.20286e-13
Q823	Congenital_malformations,_deformations_and_chromosomal_abnormalities	Incontinentia_pigmenti	PIK3R3	1.21478e-13
D849	Diseases_of_the_blood_and_blood-forming_organs_and_certain_disorders_involving_the_immune_mechanism	Immunodeficiency,_unspecified	IFNA10	1.2476e-13
D849	Diseases_of_the_blood_and_blood-forming_organs_and_certain_disorders_involving_the_immune_mechanism	Immunodeficiency,_unspecified	IFNA13	1.2476e-13
D849	Diseases_of_the_blood_and_blood-forming_organs_and_certain_disorders_involving_the_immune_mechanism	Immunodeficiency,_unspecified	IFNA14	1.2476e-13
D849	Diseases_of_the_blood_and_blood-forming_organs_and_certain_disorders_involving_the_immune_mechanism	Immunodeficiency,_unspecified	IFNA16	1.2476e-13
D849	Diseases_of_the_blood_and_blood-forming_organs_and_certain_disorders_involving_the_immune_mechanism	Immunodeficiency,_unspecified	IFNA17	1.2476e-13
D849	Diseases_of_the_blood_and_blood-forming_organs_and_certain_disorders_involving_the_immune_mechanism	Immunodeficiency,_unspecified	IFNA2	1.2476e-13
D849	Diseases_of_the_blood_and_blood-forming_organs_and_certain_disorders_involving_the_immune_mechanism	Immunodeficiency,_unspecified	IFNA21	1.2476e-13
D849	Diseases_of_the_blood_and_blood-forming_organs_and_certain_disorders_involving_the_immune_mechanism	Immunodeficiency,_unspecified	IFNA4	1.2476e-13
D849	Diseases_of_the_blood_and_blood-forming_organs_and_certain_disorders_involving_the_immune_mechanism	Immunodeficiency,_unspecified	IFNA5	1.2476e-13
D849	Diseases_of_the_blood_and_blood-forming_organs_and_certain_disorders_involving_the_immune_mechanism	Immunodeficiency,_unspecified	IFNA6	1.2476e-13
D849	Diseases_of_the_blood_and_blood-forming_organs_and_certain_disorders_involving_the_immune_mechanism	Immunodeficiency,_unspecified	IFNA7	1.2476e-13
D849	Diseases_of_the_blood_and_blood-forming_organs_and_certain_disorders_involving_the_immune_mechanism	Immunodeficiency,_unspecified	IFNA8	1.2476e-13
D849	Diseases_of_the_blood_and_blood-forming_organs_and_certain_disorders_involving_the_immune_mechanism	Immunodeficiency,_unspecified	NFKBIB	1.2476e-13
D849	Diseases_of_the_blood_and_blood-forming_organs_and_certain_disorders_involving_the_immune_mechanism	Immunodeficiency,_unspecified	TRAF2	1.2476e-13
D552	Diseases_of_the_blood_and_blood-forming_organs_and_certain_disorders_involving_the_immune_mechanism	Anemia_due_to_disorders_of_glycolytic_enzymes	GAPDH	1.26898e-13
D8989	Diseases_of_the_blood_and_blood-forming_organs_and_certain_disorders_involving_the_immune_mechanism	Oth_disrd_involving_the_immune_mechanism,_NEC	RHOA	1.29369e-13
Q178	Congenital_malformations,_deformations_and_chromosomal_abnormalities	Other_specified_congenital_malformations_of_ear	CALM2	1.30033e-13
Q178	Congenital_malformations,_deformations_and_chromosomal_abnormalities	Other_specified_congenital_malformations_of_ear	CALM3	1.30033e-13
Q178	Congenital_malformations,_deformations_and_chromosomal_abnormalities	Other_specified_congenital_malformations_of_ear	CALML3	1.30033e-13
Q178	Congenital_malformations,_deformations_and_chromosomal_abnormalities	Other_specified_congenital_malformations_of_ear	CALML5	1.30033e-13
Q178	Congenital_malformations,_deformations_and_chromosomal_abnormalities	Other_specified_congenital_malformations_of_ear	CALML6	1.30033e-13
I472	Diseases_of_the_circulatory_system	Ventricular_tachycardia	GNGT1	1.31226e-13
Q871	Congenital_malformations,_deformations_and_chromosomal_abnormalities	Congenital_malform_syndromes_predom_assoc_w_short_stature	CDC42	1.33624e-13
C73	Neoplasms	Malignant_neoplasm_of_thyroid_gland	CDK4	1.33998e-13
A319	Certain_infectious_and_parasitic_diseases	Mycobacterial_infection,_unspecified	IL1B	1.35302e-13
D691	Diseases_of_the_blood_and_blood-forming_organs_and_certain_disorders_involving_the_immune_mechanism	Qualitative_platelet_defects	PRKACA	1.35646e-13
D691	Diseases_of_the_blood_and_blood-forming_organs_and_certain_disorders_involving_the_immune_mechanism	Qualitative_platelet_defects	PRKACB	1.35646e-13
D691	Diseases_of_the_blood_and_blood-forming_organs_and_certain_disorders_involving_the_immune_mechanism	Qualitative_platelet_defects	PRKACG	1.35646e-13
D691	Diseases_of_the_blood_and_blood-forming_organs_and_certain_disorders_involving_the_immune_mechanism	Qualitative_platelet_defects	PRKX	1.35646e-13
Q87	Congenital_malformations,_deformations_and_chromosomal_abnormalities	Oth_congenital_malform_syndromes_affecting_multiple_systems	ADCY1	1.35912e-13
Q87	Congenital_malformations,_deformations_and_chromosomal_abnormalities	Oth_congenital_malform_syndromes_affecting_multiple_systems	ADCY9	1.35912e-13
R270	Symptoms,_signs_and_abnormal_clinical_and_laboratory_findings,_not_elsewhere_classified	Ataxia,_unspecified	MAPK11	1.39919e-13
R270	Symptoms,_signs_and_abnormal_clinical_and_laboratory_findings,_not_elsewhere_classified	Ataxia,_unspecified	MAPK12	1.39919e-13
R270	Symptoms,_signs_and_abnormal_clinical_and_laboratory_findings,_not_elsewhere_classified	Ataxia,_unspecified	MAPK13	1.39919e-13
R270	Symptoms,_signs_and_abnormal_clinical_and_laboratory_findings,_not_elsewhere_classified	Ataxia,_unspecified	MAPK14	1.39919e-13
C7A090	Neoplasms	Malignant_carcinoid_tumor_of_the_bronchus_and_lung	PIK3CB	1.40666e-13
C7A090	Neoplasms	Malignant_carcinoid_tumor_of_the_bronchus_and_lung	PIK3CG	1.40666e-13
C109	Neoplasms	Malignant_neoplasm_of_oropharynx,_unspecified	CDK4	1.42912e-13
G249	Diseases_of_the_nervous_system	Dystonia,_unspecified	ITPR2	1.4331e-13
M109	Diseases_of_the_musculoskeletal_system_and_connective_tissue	Gout,_unspecified	PRPS1L1	1.48053e-13
M109	Diseases_of_the_musculoskeletal_system_and_connective_tissue	Gout,_unspecified	PRPS2	1.48053e-13
L821	Diseases_of_the_skin_and_subcutaneous_tissue	Other_seborrheic_keratosis	JUN	1.51398e-13
Q824	Congenital_malformations,_deformations_and_chromosomal_abnormalities	Ectodermal_dysplasia_(anhidrotic)	MAPK10	1.5696e-13
Q824	Congenital_malformations,_deformations_and_chromosomal_abnormalities	Ectodermal_dysplasia_(anhidrotic)	MAPK8	1.5696e-13
Q824	Congenital_malformations,_deformations_and_chromosomal_abnormalities	Ectodermal_dysplasia_(anhidrotic)	MAPK9	1.5696e-13
G118	Diseases_of_the_nervous_system	Other_hereditary_ataxias	CAMK2A	1.61769e-13
G118	Diseases_of_the_nervous_system	Other_hereditary_ataxias	CAMK2B	1.61769e-13
G118	Diseases_of_the_nervous_system	Other_hereditary_ataxias	CAMK2D	1.61769e-13
G118	Diseases_of_the_nervous_system	Other_hereditary_ataxias	CAMK2G	1.61769e-13
K004	Diseases_of_the_digestive_system	Disturbances_in_tooth_formation	WNT11	1.67331e-13
K004	Diseases_of_the_digestive_system	Disturbances_in_tooth_formation	WNT2	1.67331e-13
K004	Diseases_of_the_digestive_system	Disturbances_in_tooth_formation	WNT2B	1.67331e-13
K004	Diseases_of_the_digestive_system	Disturbances_in_tooth_formation	WNT5B	1.67331e-13
K004	Diseases_of_the_digestive_system	Disturbances_in_tooth_formation	WNT6	1.67331e-13
K004	Diseases_of_the_digestive_system	Disturbances_in_tooth_formation	WNT8A	1.67331e-13
K004	Diseases_of_the_digestive_system	Disturbances_in_tooth_formation	WNT8B	1.67331e-13
K004	Diseases_of_the_digestive_system	Disturbances_in_tooth_formation	WNT9A	1.67331e-13
K004	Diseases_of_the_digestive_system	Disturbances_in_tooth_formation	WNT9B	1.67331e-13
Q819	Congenital_malformations,_deformations_and_chromosomal_abnormalities	Epidermolysis_bullosa,_unspecified	ITGA1	1.67331e-13
Q819	Congenital_malformations,_deformations_and_chromosomal_abnormalities	Epidermolysis_bullosa,_unspecified	ITGA8	1.67331e-13
Q819	Congenital_malformations,_deformations_and_chromosomal_abnormalities	Epidermolysis_bullosa,_unspecified	ITGA9	1.67331e-13
Q819	Congenital_malformations,_deformations_and_chromosomal_abnormalities	Epidermolysis_bullosa,_unspecified	ITGB8	1.67331e-13
C73	Neoplasms	Malignant_neoplasm_of_thyroid_gland	BAD	1.70153e-13
G4091	Diseases_of_the_nervous_system	Epilepsy,_unspecified,_intractable	GRIA2	1.71851e-13
C189	Neoplasms	Malignant_neoplasm_of_colon,_unspecified	RHOA	1.72373e-13
Q824	Congenital_malformations,_deformations_and_chromosomal_abnormalities	Ectodermal_dysplasia_(anhidrotic)	JAK1	1.73835e-13
E850	Endocrine,_nutritional_and_metabolic_diseases	Non-neuropathic_heredofamilial_amyloidosis	NFKB1	1.76953e-13
C3490	Neoplasms	Malignant_neoplasm_of_unsp_part_of_unsp_bronchus_or_lung	PRKCB	1.78469e-13
D8982	Diseases_of_the_blood_and_blood-forming_organs_and_certain_disorders_involving_the_immune_mechanism	Autoimmune_lymphoproliferative_syndrome_[ALPS]	GSK3B	1.82886e-13
Q823	Congenital_malformations,_deformations_and_chromosomal_abnormalities	Incontinentia_pigmenti	PIK3CB	1.83112e-13
Q823	Congenital_malformations,_deformations_and_chromosomal_abnormalities	Incontinentia_pigmenti	PIK3CG	1.83112e-13
D691	Diseases_of_the_blood_and_blood-forming_organs_and_certain_disorders_involving_the_immune_mechanism	Qualitative_platelet_defects	ADCY6	1.83219e-13
D8989	Diseases_of_the_blood_and_blood-forming_organs_and_certain_disorders_involving_the_immune_mechanism	Oth_disrd_involving_the_immune_mechanism,_NEC	CD14	1.90844e-13
D8989	Diseases_of_the_blood_and_blood-forming_organs_and_certain_disorders_involving_the_immune_mechanism	Oth_disrd_involving_the_immune_mechanism,_NEC	ITGAM	1.90844e-13
D8982	Diseases_of_the_blood_and_blood-forming_organs_and_certain_disorders_involving_the_immune_mechanism	Autoimmune_lymphoproliferative_syndrome_[ALPS]	CDK4	1.93539e-13
D8989	Diseases_of_the_blood_and_blood-forming_organs_and_certain_disorders_involving_the_immune_mechanism	Oth_disrd_involving_the_immune_mechanism,_NEC	IL12A	1.93539e-13
Q858	Congenital_malformations,_deformations_and_chromosomal_abnormalities	Other_phakomatoses,_not_elsewhere_classified	ADCY1	1.95294e-13
Q858	Congenital_malformations,_deformations_and_chromosomal_abnormalities	Other_phakomatoses,_not_elsewhere_classified	GSK3B	1.95294e-13
Q87	Congenital_malformations,_deformations_and_chromosomal_abnormalities	Oth_congenital_malform_syndromes_affecting_multiple_systems	ARAF	2.0343e-13
E230	Endocrine,_nutritional_and_metabolic_diseases	Hypopituitarism	STAT5A	2.03879e-13
G600	Diseases_of_the_nervous_system	Hereditary_motor_and_sensory_neuropathy	HK2	2.22249e-13
G600	Diseases_of_the_nervous_system	Hereditary_motor_and_sensory_neuropathy	HK3	2.22249e-13
G600	Diseases_of_the_nervous_system	Hereditary_motor_and_sensory_neuropathy	HKDC1	2.22249e-13
A491	Certain_infectious_and_parasitic_diseases	Streptococcal_infection,_unspecified_site	MAPK1	2.26449e-13
A491	Certain_infectious_and_parasitic_diseases	Streptococcal_infection,_unspecified_site	MAPK3	2.26449e-13
P702	Certain_conditions_originating_in_the_perinatal_period	Neonatal_diabetes_mellitus	HK2	2.27637e-13
P702	Certain_conditions_originating_in_the_perinatal_period	Neonatal_diabetes_mellitus	HK3	2.27637e-13
P702	Certain_conditions_originating_in_the_perinatal_period	Neonatal_diabetes_mellitus	HKDC1	2.27637e-13
C6920	Neoplasms	Malignant_neoplasm_of_unspecified_retina	CCND1	2.41321e-13
N2589	Diseases_of_the_genitourinary_system	Oth_disorders_resulting_from_impaired_renal_tubular_function	ATP6V0B	2.46075e-13
N2589	Diseases_of_the_genitourinary_system	Oth_disorders_resulting_from_impaired_renal_tubular_function	ATP6V1H	2.46075e-13
Q749	Congenital_malformations,_deformations_and_chromosomal_abnormalities	Unspecified_congenital_malformation_of_limb(s)	FZD3	2.46075e-13
Q749	Congenital_malformations,_deformations_and_chromosomal_abnormalities	Unspecified_congenital_malformation_of_limb(s)	WNT11	2.46075e-13
Q749	Congenital_malformations,_deformations_and_chromosomal_abnormalities	Unspecified_congenital_malformation_of_limb(s)	WNT2	2.46075e-13
Q749	Congenital_malformations,_deformations_and_chromosomal_abnormalities	Unspecified_congenital_malformation_of_limb(s)	WNT2B	2.46075e-13
Q749	Congenital_malformations,_deformations_and_chromosomal_abnormalities	Unspecified_congenital_malformation_of_limb(s)	WNT5B	2.46075e-13
Q749	Congenital_malformations,_deformations_and_chromosomal_abnormalities	Unspecified_congenital_malformation_of_limb(s)	WNT6	2.46075e-13
Q749	Congenital_malformations,_deformations_and_chromosomal_abnormalities	Unspecified_congenital_malformation_of_limb(s)	WNT8A	2.46075e-13
Q749	Congenital_malformations,_deformations_and_chromosomal_abnormalities	Unspecified_congenital_malformation_of_limb(s)	WNT8B	2.46075e-13
Q749	Congenital_malformations,_deformations_and_chromosomal_abnormalities	Unspecified_congenital_malformation_of_limb(s)	WNT9A	2.46075e-13
Q749	Congenital_malformations,_deformations_and_chromosomal_abnormalities	Unspecified_congenital_malformation_of_limb(s)	WNT9B	2.46075e-13
D800	Diseases_of_the_blood_and_blood-forming_organs_and_certain_disorders_involving_the_immune_mechanism	Hereditary_hypogammaglobulinemia	JUN	2.5568e-13
Q873	Congenital_malformations,_deformations_and_chromosomal_abnormalities	Congenital_malformation_syndromes_involving_early_overgrowth	JUN	2.5568e-13
E740	Endocrine,_nutritional_and_metabolic_diseases	Glycogen_storage_disease	ENO2	2.56155e-13
D090	Neoplasms	Carcinoma_in_situ_of_bladder	E2F1	2.58365e-13
D090	Neoplasms	Carcinoma_in_situ_of_bladder	E2F2	2.58365e-13
D090	Neoplasms	Carcinoma_in_situ_of_bladder	E2F3	2.58365e-13
Q730	Congenital_malformations,_deformations_and_chromosomal_abnormalities	Congenital_absence_of_unspecified_limb(s)	FZD1	2.63205e-13
Q730	Congenital_malformations,_deformations_and_chromosomal_abnormalities	Congenital_absence_of_unspecified_limb(s)	FZD10	2.63205e-13
Q730	Congenital_malformations,_deformations_and_chromosomal_abnormalities	Congenital_absence_of_unspecified_limb(s)	FZD2	2.63205e-13
Q730	Congenital_malformations,_deformations_and_chromosomal_abnormalities	Congenital_absence_of_unspecified_limb(s)	FZD5	2.63205e-13
Q730	Congenital_malformations,_deformations_and_chromosomal_abnormalities	Congenital_absence_of_unspecified_limb(s)	FZD7	2.63205e-13
Q730	Congenital_malformations,_deformations_and_chromosomal_abnormalities	Congenital_absence_of_unspecified_limb(s)	FZD8	2.63205e-13
Q730	Congenital_malformations,_deformations_and_chromosomal_abnormalities	Congenital_absence_of_unspecified_limb(s)	FZD9	2.63205e-13
C220	Neoplasms	Liver_cell_carcinoma	MDM2	2.63608e-13
C50	Neoplasms	Malignant_neoplasm_of_breast	MDM2	2.63608e-13
A499	Certain_infectious_and_parasitic_diseases	Bacterial_infection,_unspecified	IRAK1	2.67905e-13
C880	Neoplasms	Waldenstrom_macroglobulinemia	IRAK1	2.67905e-13
Q871	Congenital_malformations,_deformations_and_chromosomal_abnormalities	Congenital_malform_syndromes_predom_assoc_w_short_stature	CDK4	2.73047e-13
D090	Neoplasms	Carcinoma_in_situ_of_bladder	CDK4	2.77131e-13
G118	Diseases_of_the_nervous_system	Other_hereditary_ataxias	GNAI1	2.82437e-13
E161	Endocrine,_nutritional_and_metabolic_diseases	Other_hypoglycemia	PDPK1	2.86027e-13
E8342	Endocrine,_nutritional_and_metabolic_diseases	Hypomagnesemia	ATP1A1	2.88008e-13
E8342	Endocrine,_nutritional_and_metabolic_diseases	Hypomagnesemia	ATP1A4	2.88008e-13
D8989	Diseases_of_the_blood_and_blood-forming_organs_and_certain_disorders_involving_the_immune_mechanism	Oth_disrd_involving_the_immune_mechanism,_NEC	IFNGR2	2.88774e-13
D849	Diseases_of_the_blood_and_blood-forming_organs_and_certain_disorders_involving_the_immune_mechanism	Immunodeficiency,_unspecified	CASP3	2.91821e-13
Q823	Congenital_malformations,_deformations_and_chromosomal_abnormalities	Incontinentia_pigmenti	MAPK10	2.98328e-13
Q823	Congenital_malformations,_deformations_and_chromosomal_abnormalities	Incontinentia_pigmenti	MAPK8	2.98328e-13
Q823	Congenital_malformations,_deformations_and_chromosomal_abnormalities	Incontinentia_pigmenti	MAPK9	2.98328e-13
G118	Diseases_of_the_nervous_system	Other_hereditary_ataxias	PIK3R3	2.99549e-13
Q873	Congenital_malformations,_deformations_and_chromosomal_abnormalities	Congenital_malformation_syndromes_involving_early_overgrowth	ARAF	3.206e-13
C3490	Neoplasms	Malignant_neoplasm_of_unsp_part_of_unsp_bronchus_or_lung	RHOA	3.23361e-13
C220	Neoplasms	Liver_cell_carcinoma	PLCG1	3.27135e-13
C220	Neoplasms	Liver_cell_carcinoma	RAC3	3.34283e-13
C3490	Neoplasms	Malignant_neoplasm_of_unsp_part_of_unsp_bronchus_or_lung	CDKN1A	3.49226e-13
K061	Diseases_of_the_digestive_system	Gingival_enlargement	PDPK1	3.54717e-13
B999	Certain_infectious_and_parasitic_diseases	Unspecified_infectious_disease	STAT2	3.55441e-13
Q128	Congenital_malformations,_deformations_and_chromosomal_abnormalities	Other_congenital_lens_malformations	GDF7	3.55441e-13
D352	Neoplasms	Benign_neoplasm_of_pituitary_gland	CAMK2A	3.64072e-13
D352	Neoplasms	Benign_neoplasm_of_pituitary_gland	CAMK2B	3.64072e-13
D352	Neoplasms	Benign_neoplasm_of_pituitary_gland	CAMK2D	3.64072e-13
D352	Neoplasms	Benign_neoplasm_of_pituitary_gland	CAMK2G	3.64072e-13
C259	Neoplasms	Malignant_neoplasm_of_pancreas,_unspecified	BAD	3.75064e-13
D090	Neoplasms	Carcinoma_in_situ_of_bladder	BAD	3.76736e-13
D229	Neoplasms	Melanocytic_nevi,_unspecified	MAPK10	3.85593e-13
D229	Neoplasms	Melanocytic_nevi,_unspecified	MAPK8	3.85593e-13
D229	Neoplasms	Melanocytic_nevi,_unspecified	MAPK9	3.85593e-13
E249	Endocrine,_nutritional_and_metabolic_diseases	Cushing's_syndrome,_unspecified	ITPR2	3.87101e-13
Q781	Congenital_malformations,_deformations_and_chromosomal_abnormalities	Polyostotic_fibrous_dysplasia	ITPR2	3.87101e-13
Q858	Congenital_malformations,_deformations_and_chromosomal_abnormalities	Other_phakomatoses,_not_elsewhere_classified	MAPK11	3.95419e-13
Q858	Congenital_malformations,_deformations_and_chromosomal_abnormalities	Other_phakomatoses,_not_elsewhere_classified	MAPK12	3.95419e-13
Q858	Congenital_malformations,_deformations_and_chromosomal_abnormalities	Other_phakomatoses,_not_elsewhere_classified	MAPK13	3.95419e-13
Q858	Congenital_malformations,_deformations_and_chromosomal_abnormalities	Other_phakomatoses,_not_elsewhere_classified	MAPK14	3.95419e-13
A491	Certain_infectious_and_parasitic_diseases	Streptococcal_infection,_unspecified_site	TAB1	3.98291e-13
A491	Certain_infectious_and_parasitic_diseases	Streptococcal_infection,_unspecified_site	TBK1	3.98291e-13
A491	Certain_infectious_and_parasitic_diseases	Streptococcal_infection,_unspecified_site	TRAF3	3.98291e-13
E259	Endocrine,_nutritional_and_metabolic_diseases	Adrenogenital_disorder,_unspecified	WNT16	4.06614e-13
E259	Endocrine,_nutritional_and_metabolic_diseases	Adrenogenital_disorder,_unspecified	WNT3A	4.06614e-13
E259	Endocrine,_nutritional_and_metabolic_diseases	Adrenogenital_disorder,_unspecified	WNT7B	4.06614e-13
Q87	Congenital_malformations,_deformations_and_chromosomal_abnormalities	Oth_congenital_malform_syndromes_affecting_multiple_systems	ADCY6	4.06618e-13
Q87	Congenital_malformations,_deformations_and_chromosomal_abnormalities	Oth_congenital_malform_syndromes_affecting_multiple_systems	ADCY8	4.06618e-13
D352	Neoplasms	Benign_neoplasm_of_pituitary_gland	CALM2	4.08358e-13
D352	Neoplasms	Benign_neoplasm_of_pituitary_gland	CALM3	4.08358e-13
D352	Neoplasms	Benign_neoplasm_of_pituitary_gland	CALML3	4.08358e-13
D352	Neoplasms	Benign_neoplasm_of_pituitary_gland	CALML5	4.08358e-13
D352	Neoplasms	Benign_neoplasm_of_pituitary_gland	CALML6	4.08358e-13
D229	Neoplasms	Melanocytic_nevi,_unspecified	SHC1	4.10814e-13
D229	Neoplasms	Melanocytic_nevi,_unspecified	SHC2	4.10814e-13
D229	Neoplasms	Melanocytic_nevi,_unspecified	SHC4	4.10814e-13
D6951	Diseases_of_the_blood_and_blood-forming_organs_and_certain_disorders_involving_the_immune_mechanism	Posttransfusion_purpura	ITGAV	4.19172e-13
D352	Neoplasms	Benign_neoplasm_of_pituitary_gland	PLCG1	4.27936e-13
D691	Diseases_of_the_blood_and_blood-forming_organs_and_certain_disorders_involving_the_immune_mechanism	Qualitative_platelet_defects	ADCY3	4.40669e-13
Q871	Congenital_malformations,_deformations_and_chromosomal_abnormalities	Congenital_malform_syndromes_predom_assoc_w_short_stature	JUN	4.46772e-13
H35029	Diseases_of_the_eye_and_adnexa	Exudative_retinopathy,_unspecified_eye	FZD1	4.47449e-13
H35029	Diseases_of_the_eye_and_adnexa	Exudative_retinopathy,_unspecified_eye	FZD10	4.47449e-13
H35029	Diseases_of_the_eye_and_adnexa	Exudative_retinopathy,_unspecified_eye	FZD2	4.47449e-13
H35029	Diseases_of_the_eye_and_adnexa	Exudative_retinopathy,_unspecified_eye	FZD5	4.47449e-13
H35029	Diseases_of_the_eye_and_adnexa	Exudative_retinopathy,_unspecified_eye	FZD7	4.47449e-13
H35029	Diseases_of_the_eye_and_adnexa	Exudative_retinopathy,_unspecified_eye	FZD8	4.47449e-13
H35029	Diseases_of_the_eye_and_adnexa	Exudative_retinopathy,_unspecified_eye	FZD9	4.47449e-13
J84848	Diseases_of_the_respiratory_system	Other_interstitial__lung_diseases_of_childhood	ITGA10	4.47449e-13
J84848	Diseases_of_the_respiratory_system	Other_interstitial__lung_diseases_of_childhood	ITGA11	4.47449e-13
J84848	Diseases_of_the_respiratory_system	Other_interstitial__lung_diseases_of_childhood	ITGB6	4.47449e-13
L603	Diseases_of_the_skin_and_subcutaneous_tissue	Nail_dystrophy	FZD1	4.47449e-13
L603	Diseases_of_the_skin_and_subcutaneous_tissue	Nail_dystrophy	FZD10	4.47449e-13
L603	Diseases_of_the_skin_and_subcutaneous_tissue	Nail_dystrophy	FZD2	4.47449e-13
L603	Diseases_of_the_skin_and_subcutaneous_tissue	Nail_dystrophy	FZD5	4.47449e-13
L603	Diseases_of_the_skin_and_subcutaneous_tissue	Nail_dystrophy	FZD7	4.47449e-13
L603	Diseases_of_the_skin_and_subcutaneous_tissue	Nail_dystrophy	FZD8	4.47449e-13
L603	Diseases_of_the_skin_and_subcutaneous_tissue	Nail_dystrophy	FZD9	4.47449e-13
Q048	Congenital_malformations,_deformations_and_chromosomal_abnormalities	Other_specified_congenital_malformations_of_brain	LAMA1	4.47449e-13
Q048	Congenital_malformations,_deformations_and_chromosomal_abnormalities	Other_specified_congenital_malformations_of_brain	LAMB4	4.47449e-13
Q891	Congenital_malformations,_deformations_and_chromosomal_abnormalities	Congenital_malformations_of_adrenal_gland	FZD1	4.47449e-13
Q891	Congenital_malformations,_deformations_and_chromosomal_abnormalities	Congenital_malformations_of_adrenal_gland	FZD10	4.47449e-13
Q891	Congenital_malformations,_deformations_and_chromosomal_abnormalities	Congenital_malformations_of_adrenal_gland	FZD2	4.47449e-13
Q891	Congenital_malformations,_deformations_and_chromosomal_abnormalities	Congenital_malformations_of_adrenal_gland	FZD5	4.47449e-13
Q891	Congenital_malformations,_deformations_and_chromosomal_abnormalities	Congenital_malformations_of_adrenal_gland	FZD7	4.47449e-13
Q891	Congenital_malformations,_deformations_and_chromosomal_abnormalities	Congenital_malformations_of_adrenal_gland	FZD8	4.47449e-13
Q891	Congenital_malformations,_deformations_and_chromosomal_abnormalities	Congenital_malformations_of_adrenal_gland	FZD9	4.47449e-13
L821	Diseases_of_the_skin_and_subcutaneous_tissue	Other_seborrheic_keratosis	CDKN1A	4.55377e-13
A319	Certain_infectious_and_parasitic_diseases	Mycobacterial_infection,_unspecified	JAK1	4.74063e-13
Q87	Congenital_malformations,_deformations_and_chromosomal_abnormalities	Oth_congenital_malform_syndromes_affecting_multiple_systems	JUN	4.84012e-13
Q279	Congenital_malformations,_deformations_and_chromosomal_abnormalities	Congenital_malformation_of_peripheral_vascular_system,_unsp	GNAI1	4.91948e-13
H3550	Diseases_of_the_eye_and_adnexa	Unspecified_hereditary_retinal_dystrophy	GDF7	5.05101e-13
C569	Neoplasms	Malignant_neoplasm_of_unspecified_ovary	CDKN1A	5.15899e-13
C569	Neoplasms	Malignant_neoplasm_of_unspecified_ovary	PDPK1	5.1598e-13
Q898	Congenital_malformations,_deformations_and_chromosomal_abnormalities	Other_specified_congenital_malformations	RHOA	5.17752e-13
Q871	Congenital_malformations,_deformations_and_chromosomal_abnormalities	Congenital_malform_syndromes_predom_assoc_w_short_stature	ALDH1B1	5.34548e-13
E201	Endocrine,_nutritional_and_metabolic_diseases	Pseudohypoparathyroidism	ITPR2	5.35095e-13
E220	Endocrine,_nutritional_and_metabolic_diseases	Acromegaly_and_pituitary_gigantism	ITPR2	5.35095e-13
G118	Diseases_of_the_nervous_system	Other_hereditary_ataxias	PIK3CB	5.37612e-13
G118	Diseases_of_the_nervous_system	Other_hereditary_ataxias	PIK3CG	5.37612e-13
Q858	Congenital_malformations,_deformations_and_chromosomal_abnormalities	Other_phakomatoses,_not_elsewhere_classified	CDK4	5.53348e-13
Q858	Congenital_malformations,_deformations_and_chromosomal_abnormalities	Other_phakomatoses,_not_elsewhere_classified	CASP9	5.59688e-13
D688	Diseases_of_the_blood_and_blood-forming_organs_and_certain_disorders_involving_the_immune_mechanism	Other_specified_coagulation_defects	ITGA5	5.66936e-13
C920	Neoplasms	Acute_myeloblastic_leukemia	JAK1	5.95817e-13
D229	Neoplasms	Melanocytic_nevi,_unspecified	GSK3B	6.11379e-13
Q878	Congenital_malformations,_deformations_and_chromosomal_abnormalities	Oth_congenital_malformation_syndromes,_NEC	RAC1	6.19832e-13
H35109	Diseases_of_the_eye_and_adnexa	Retinopathy_of_prematurity,_unspecified,_unspecified_eye	FZD3	6.21445e-13
H35109	Diseases_of_the_eye_and_adnexa	Retinopathy_of_prematurity,_unspecified,_unspecified_eye	WNT11	6.21445e-13
H35109	Diseases_of_the_eye_and_adnexa	Retinopathy_of_prematurity,_unspecified,_unspecified_eye	WNT2	6.21445e-13
H35109	Diseases_of_the_eye_and_adnexa	Retinopathy_of_prematurity,_unspecified,_unspecified_eye	WNT2B	6.21445e-13
H35109	Diseases_of_the_eye_and_adnexa	Retinopathy_of_prematurity,_unspecified,_unspecified_eye	WNT5B	6.21445e-13
H35109	Diseases_of_the_eye_and_adnexa	Retinopathy_of_prematurity,_unspecified,_unspecified_eye	WNT6	6.21445e-13
H35109	Diseases_of_the_eye_and_adnexa	Retinopathy_of_prematurity,_unspecified,_unspecified_eye	WNT8A	6.21445e-13
H35109	Diseases_of_the_eye_and_adnexa	Retinopathy_of_prematurity,_unspecified,_unspecified_eye	WNT8B	6.21445e-13
H35109	Diseases_of_the_eye_and_adnexa	Retinopathy_of_prematurity,_unspecified,_unspecified_eye	WNT9A	6.21445e-13
H35109	Diseases_of_the_eye_and_adnexa	Retinopathy_of_prematurity,_unspecified,_unspecified_eye	WNT9B	6.21445e-13
A491	Certain_infectious_and_parasitic_diseases	Streptococcal_infection,_unspecified_site	IFNB1	6.26098e-13
C3490	Neoplasms	Malignant_neoplasm_of_unsp_part_of_unsp_bronchus_or_lung	JUN	6.37545e-13
E119	Endocrine,_nutritional_and_metabolic_diseases	Type_2_diabetes_mellitus_without_complications	HK2	6.64307e-13
E119	Endocrine,_nutritional_and_metabolic_diseases	Type_2_diabetes_mellitus_without_complications	HK3	6.64307e-13
E119	Endocrine,_nutritional_and_metabolic_diseases	Type_2_diabetes_mellitus_without_complications	HKDC1	6.64307e-13
G712	Diseases_of_the_nervous_system	Congenital_myopathies	BAD	6.83006e-13
D688	Diseases_of_the_blood_and_blood-forming_organs_and_certain_disorders_involving_the_immune_mechanism	Other_specified_coagulation_defects	ITGB5	6.91239e-13
D688	Diseases_of_the_blood_and_blood-forming_organs_and_certain_disorders_involving_the_immune_mechanism	Other_specified_coagulation_defects	ITGB1	6.91669e-13
R748	Symptoms,_signs_and_abnormal_clinical_and_laboratory_findings,_not_elsewhere_classified	Abnormal_levels_of_other_serum_enzymes	CCND1	7.01766e-13
D800	Diseases_of_the_blood_and_blood-forming_organs_and_certain_disorders_involving_the_immune_mechanism	Hereditary_hypogammaglobulinemia	CDKN1A	7.05068e-13
Q783	Congenital_malformations,_deformations_and_chromosomal_abnormalities	Progressive_diaphyseal_dysplasia	SMAD2	7.06021e-13
Q743	Congenital_malformations,_deformations_and_chromosomal_abnormalities	Arthrogryposis_multiplex_congenita	MYH1	7.3219e-13
Q743	Congenital_malformations,_deformations_and_chromosomal_abnormalities	Arthrogryposis_multiplex_congenita	MYH10	7.3219e-13
Q743	Congenital_malformations,_deformations_and_chromosomal_abnormalities	Arthrogryposis_multiplex_congenita	MYH13	7.3219e-13
Q743	Congenital_malformations,_deformations_and_chromosomal_abnormalities	Arthrogryposis_multiplex_congenita	MYH15	7.3219e-13
Q743	Congenital_malformations,_deformations_and_chromosomal_abnormalities	Arthrogryposis_multiplex_congenita	MYH4	7.3219e-13
Q743	Congenital_malformations,_deformations_and_chromosomal_abnormalities	Arthrogryposis_multiplex_congenita	MYH7B	7.3219e-13
E7412	Endocrine,_nutritional_and_metabolic_diseases	Hereditary_fructose_intolerance	FBP2	7.4025e-13
C220	Neoplasms	Liver_cell_carcinoma	MAPK11	7.74268e-13
C220	Neoplasms	Liver_cell_carcinoma	MAPK12	7.74268e-13
C220	Neoplasms	Liver_cell_carcinoma	MAPK13	7.74268e-13
C220	Neoplasms	Liver_cell_carcinoma	MAPK14	7.74268e-13
R748	Symptoms,_signs_and_abnormal_clinical_and_laboratory_findings,_not_elsewhere_classified	Abnormal_levels_of_other_serum_enzymes	GSK3B	7.74426e-13
R270	Symptoms,_signs_and_abnormal_clinical_and_laboratory_findings,_not_elsewhere_classified	Ataxia,_unspecified	JUN	7.90572e-13
D229	Neoplasms	Melanocytic_nevi,_unspecified	PDPK1	7.91164e-13
L821	Diseases_of_the_skin_and_subcutaneous_tissue	Other_seborrheic_keratosis	SHC3	7.92609e-13
D8989	Diseases_of_the_blood_and_blood-forming_organs_and_certain_disorders_involving_the_immune_mechanism	Oth_disrd_involving_the_immune_mechanism,_NEC	CASP3	8.07654e-13
D229	Neoplasms	Melanocytic_nevi,_unspecified	CDKN1A	8.27553e-13
I472	Diseases_of_the_circulatory_system	Ventricular_tachycardia	GNB1	8.541e-13
I472	Diseases_of_the_circulatory_system	Ventricular_tachycardia	GNG13	8.541e-13
D8982	Diseases_of_the_blood_and_blood-forming_organs_and_certain_disorders_involving_the_immune_mechanism	Autoimmune_lymphoproliferative_syndrome_[ALPS]	CDKN1A	8.62421e-13
I472	Diseases_of_the_circulatory_system	Ventricular_tachycardia	MAPK1	8.78576e-13
I472	Diseases_of_the_circulatory_system	Ventricular_tachycardia	MAPK3	8.78576e-13
E118	Endocrine,_nutritional_and_metabolic_diseases	Type_2_diabetes_mellitus_with_unspecified_complications	PDPK1	8.97784e-13
C259	Neoplasms	Malignant_neoplasm_of_pancreas,_unspecified	GSK3B	9.00728e-13
Q799	Congenital_malformations,_deformations_and_chromosomal_abnormalities	Congenital_malformation_of_musculoskeletal_system,_unsp	ADCY9	9.00728e-13
G118	Diseases_of_the_nervous_system	Other_hereditary_ataxias	CALM2	9.19138e-13
G118	Diseases_of_the_nervous_system	Other_hereditary_ataxias	CALM3	9.19138e-13
G118	Diseases_of_the_nervous_system	Other_hereditary_ataxias	CALML3	9.19138e-13
G118	Diseases_of_the_nervous_system	Other_hereditary_ataxias	CALML5	9.19138e-13
G118	Diseases_of_the_nervous_system	Other_hereditary_ataxias	CALML6	9.19138e-13
R748	Symptoms,_signs_and_abnormal_clinical_and_laboratory_findings,_not_elsewhere_classified	Abnormal_levels_of_other_serum_enzymes	SHC2	9.28671e-13
Q782	Congenital_malformations,_deformations_and_chromosomal_abnormalities	Osteopetrosis	ATP6V0D1	9.38169e-13
Q782	Congenital_malformations,_deformations_and_chromosomal_abnormalities	Osteopetrosis	ATP6V0D2	9.38169e-13
E118	Endocrine,_nutritional_and_metabolic_diseases	Type_2_diabetes_mellitus_with_unspecified_complications	MAPK11	9.66353e-13
E118	Endocrine,_nutritional_and_metabolic_diseases	Type_2_diabetes_mellitus_with_unspecified_complications	MAPK12	9.66353e-13
E118	Endocrine,_nutritional_and_metabolic_diseases	Type_2_diabetes_mellitus_with_unspecified_complications	MAPK13	9.66353e-13
E118	Endocrine,_nutritional_and_metabolic_diseases	Type_2_diabetes_mellitus_with_unspecified_complications	MAPK14	9.66353e-13
B379	Certain_infectious_and_parasitic_diseases	Candidiasis,_unspecified	STAT2	9.76528e-13
Q824	Congenital_malformations,_deformations_and_chromosomal_abnormalities	Ectodermal_dysplasia_(anhidrotic)	PIK3R3	9.95067e-13
Q823	Congenital_malformations,_deformations_and_chromosomal_abnormalities	Incontinentia_pigmenti	TRAF6	9.97551e-13
E249	Endocrine,_nutritional_and_metabolic_diseases	Cushing's_syndrome,_unspecified	GNAI1	9.99866e-13
Q781	Congenital_malformations,_deformations_and_chromosomal_abnormalities	Polyostotic_fibrous_dysplasia	GNAI1	9.99866e-13
Q279	Congenital_malformations,_deformations_and_chromosomal_abnormalities	Congenital_malformation_of_peripheral_vascular_system,_unsp	CALM2	1.01185e-12
Q279	Congenital_malformations,_deformations_and_chromosomal_abnormalities	Congenital_malformation_of_peripheral_vascular_system,_unsp	CALM3	1.01185e-12
Q279	Congenital_malformations,_deformations_and_chromosomal_abnormalities	Congenital_malformation_of_peripheral_vascular_system,_unsp	CALML3	1.01185e-12
Q279	Congenital_malformations,_deformations_and_chromosomal_abnormalities	Congenital_malformation_of_peripheral_vascular_system,_unsp	CALML5	1.01185e-12
Q279	Congenital_malformations,_deformations_and_chromosomal_abnormalities	Congenital_malformation_of_peripheral_vascular_system,_unsp	CALML6	1.01185e-12
E850	Endocrine,_nutritional_and_metabolic_diseases	Non-neuropathic_heredofamilial_amyloidosis	TRAF6	1.02429e-12
C439	Neoplasms	Malignant_melanoma_of_skin,_unspecified	CDK4	1.03443e-12
A319	Certain_infectious_and_parasitic_diseases	Mycobacterial_infection,_unspecified	IFNAR1	1.03751e-12
Q818	Congenital_malformations,_deformations_and_chromosomal_abnormalities	Other_epidermolysis_bullosa	ITGA2	1.04079e-12
Q818	Congenital_malformations,_deformations_and_chromosomal_abnormalities	Other_epidermolysis_bullosa	ITGAV	1.04079e-12
Q819	Congenital_malformations,_deformations_and_chromosomal_abnormalities	Epidermolysis_bullosa,_unspecified	ITGA4	1.04079e-12
C169	Neoplasms	Malignant_neoplasm_of_stomach,_unspecified	JUN	1.05233e-12
F79	Mental,_Behavioral_and_Neurodevelopmental_disorders	Unspecified_intellectual_disabilities	GRIN2C	1.08123e-12
F79	Mental,_Behavioral_and_Neurodevelopmental_disorders	Unspecified_intellectual_disabilities	GRIN2D	1.08123e-12
E8342	Endocrine,_nutritional_and_metabolic_diseases	Hypomagnesemia	PDGFA	1.08571e-12
A499	Certain_infectious_and_parasitic_diseases	Bacterial_infection,_unspecified	TLR2	1.10358e-12
C880	Neoplasms	Waldenstrom_macroglobulinemia	TLR2	1.10358e-12
D800	Diseases_of_the_blood_and_blood-forming_organs_and_certain_disorders_involving_the_immune_mechanism	Hereditary_hypogammaglobulinemia	SHC3	1.14176e-12
Q873	Congenital_malformations,_deformations_and_chromosomal_abnormalities	Congenital_malformation_syndromes_involving_early_overgrowth	E2F1	1.14176e-12
Q873	Congenital_malformations,_deformations_and_chromosomal_abnormalities	Congenital_malformation_syndromes_involving_early_overgrowth	E2F2	1.14176e-12
Q873	Congenital_malformations,_deformations_and_chromosomal_abnormalities	Congenital_malformation_syndromes_involving_early_overgrowth	E2F3	1.14176e-12
Q873	Congenital_malformations,_deformations_and_chromosomal_abnormalities	Congenital_malformation_syndromes_involving_early_overgrowth	MTOR	1.14176e-12
C801	Neoplasms	Malignant_(primary)_neoplasm,_unspecified	CDK4	1.18187e-12
C6920	Neoplasms	Malignant_neoplasm_of_unspecified_retina	CDK6	1.19634e-12
C541	Neoplasms	Malignant_neoplasm_of_endometrium	CCND1	1.20838e-12
Q87	Congenital_malformations,_deformations_and_chromosomal_abnormalities	Oth_congenital_malform_syndromes_affecting_multiple_systems	ADCY4	1.21808e-12
C50	Neoplasms	Malignant_neoplasm_of_breast	CDC42	1.25876e-12
R270	Symptoms,_signs_and_abnormal_clinical_and_laboratory_findings,_not_elsewhere_classified	Ataxia,_unspecified	CACNA1B	1.28002e-12
H918	Diseases_of_the_ear_and_mastoid_process	Other_specified_hearing_loss	ITGB1	1.28221e-12
Q688	Congenital_malformations,_deformations_and_chromosomal_abnormalities	Other_specified_congenital_musculoskeletal_deformities	GDF7	1.33163e-12
E201	Endocrine,_nutritional_and_metabolic_diseases	Pseudohypoparathyroidism	GNAI1	1.40539e-12
E220	Endocrine,_nutritional_and_metabolic_diseases	Acromegaly_and_pituitary_gigantism	GNAI1	1.40539e-12
Q819	Congenital_malformations,_deformations_and_chromosomal_abnormalities	Epidermolysis_bullosa,_unspecified	ITGB1	1.41175e-12
K004	Diseases_of_the_digestive_system	Disturbances_in_tooth_formation	WNT16	1.46466e-12
K004	Diseases_of_the_digestive_system	Disturbances_in_tooth_formation	WNT3A	1.46466e-12
K004	Diseases_of_the_digestive_system	Disturbances_in_tooth_formation	WNT7B	1.46466e-12
C220	Neoplasms	Liver_cell_carcinoma	RHOA	1.48715e-12
E741	Endocrine,_nutritional_and_metabolic_diseases	Disorders_of_fructose_metabolism	ALDOC	1.54219e-12
Q249	Congenital_malformations,_deformations_and_chromosomal_abnormalities	Congenital_malformation_of_heart,_unspecified	TRAF6	1.58532e-12
Q824	Congenital_malformations,_deformations_and_chromosomal_abnormalities	Ectodermal_dysplasia_(anhidrotic)	TRAF2	1.59453e-12
I472	Diseases_of_the_circulatory_system	Ventricular_tachycardia	GNB2	1.61708e-12
I472	Diseases_of_the_circulatory_system	Ventricular_tachycardia	GNB5	1.61708e-12
I472	Diseases_of_the_circulatory_system	Ventricular_tachycardia	GNG10	1.61708e-12
I472	Diseases_of_the_circulatory_system	Ventricular_tachycardia	GNG11	1.61708e-12
I472	Diseases_of_the_circulatory_system	Ventricular_tachycardia	GNG2	1.61708e-12
I472	Diseases_of_the_circulatory_system	Ventricular_tachycardia	GNG4	1.61708e-12
I472	Diseases_of_the_circulatory_system	Ventricular_tachycardia	GNG5	1.61708e-12
I472	Diseases_of_the_circulatory_system	Ventricular_tachycardia	GNG7	1.61708e-12
I472	Diseases_of_the_circulatory_system	Ventricular_tachycardia	GNG8	1.61708e-12
I472	Diseases_of_the_circulatory_system	Ventricular_tachycardia	GNGT2	1.61708e-12
Q824	Congenital_malformations,_deformations_and_chromosomal_abnormalities	Ectodermal_dysplasia_(anhidrotic)	PIK3CB	1.62028e-12
Q824	Congenital_malformations,_deformations_and_chromosomal_abnormalities	Ectodermal_dysplasia_(anhidrotic)	PIK3CG	1.62028e-12
C801	Neoplasms	Malignant_(primary)_neoplasm,_unspecified	CCND1	1.69755e-12
C73	Neoplasms	Malignant_neoplasm_of_thyroid_gland	SHC1	1.75842e-12
C73	Neoplasms	Malignant_neoplasm_of_thyroid_gland	SHC2	1.75842e-12
C73	Neoplasms	Malignant_neoplasm_of_thyroid_gland	SHC4	1.75842e-12
R270	Symptoms,_signs_and_abnormal_clinical_and_laboratory_findings,_not_elsewhere_classified	Ataxia,_unspecified	SHC2	1.75842e-12
R270	Symptoms,_signs_and_abnormal_clinical_and_laboratory_findings,_not_elsewhere_classified	Ataxia,_unspecified	CCND1	1.7632e-12
E259	Endocrine,_nutritional_and_metabolic_diseases	Adrenogenital_disorder,_unspecified	FZD1	1.78354e-12
E259	Endocrine,_nutritional_and_metabolic_diseases	Adrenogenital_disorder,_unspecified	FZD10	1.78354e-12
E259	Endocrine,_nutritional_and_metabolic_diseases	Adrenogenital_disorder,_unspecified	FZD2	1.78354e-12
E259	Endocrine,_nutritional_and_metabolic_diseases	Adrenogenital_disorder,_unspecified	FZD5	1.78354e-12
E259	Endocrine,_nutritional_and_metabolic_diseases	Adrenogenital_disorder,_unspecified	FZD7	1.78354e-12
E259	Endocrine,_nutritional_and_metabolic_diseases	Adrenogenital_disorder,_unspecified	FZD8	1.78354e-12
E259	Endocrine,_nutritional_and_metabolic_diseases	Adrenogenital_disorder,_unspecified	FZD9	1.78354e-12
G7241	Diseases_of_the_nervous_system	Inclusion_body_myositis_[IBM]	MYH1	1.78354e-12
G7241	Diseases_of_the_nervous_system	Inclusion_body_myositis_[IBM]	MYH10	1.78354e-12
G7241	Diseases_of_the_nervous_system	Inclusion_body_myositis_[IBM]	MYH13	1.78354e-12
G7241	Diseases_of_the_nervous_system	Inclusion_body_myositis_[IBM]	MYH15	1.78354e-12
G7241	Diseases_of_the_nervous_system	Inclusion_body_myositis_[IBM]	MYH4	1.78354e-12
G7241	Diseases_of_the_nervous_system	Inclusion_body_myositis_[IBM]	MYH7B	1.78354e-12
Q112	Congenital_malformations,_deformations_and_chromosomal_abnormalities	Microphthalmos	ALDH3A1	1.7948e-12
Q112	Congenital_malformations,_deformations_and_chromosomal_abnormalities	Microphthalmos	ALDH3B1	1.7948e-12
Q112	Congenital_malformations,_deformations_and_chromosomal_abnormalities	Microphthalmos	ALDH3B2	1.7948e-12
Q112	Congenital_malformations,_deformations_and_chromosomal_abnormalities	Microphthalmos	GDF7	1.7948e-12
Q780	Congenital_malformations,_deformations_and_chromosomal_abnormalities	Osteogenesis_imperfecta	WNT11	1.7948e-12
Q780	Congenital_malformations,_deformations_and_chromosomal_abnormalities	Osteogenesis_imperfecta	WNT2	1.7948e-12
Q780	Congenital_malformations,_deformations_and_chromosomal_abnormalities	Osteogenesis_imperfecta	WNT2B	1.7948e-12
Q780	Congenital_malformations,_deformations_and_chromosomal_abnormalities	Osteogenesis_imperfecta	WNT5B	1.7948e-12
Q780	Congenital_malformations,_deformations_and_chromosomal_abnormalities	Osteogenesis_imperfecta	WNT6	1.7948e-12
Q780	Congenital_malformations,_deformations_and_chromosomal_abnormalities	Osteogenesis_imperfecta	WNT8A	1.7948e-12
Q780	Congenital_malformations,_deformations_and_chromosomal_abnormalities	Osteogenesis_imperfecta	WNT8B	1.7948e-12
Q780	Congenital_malformations,_deformations_and_chromosomal_abnormalities	Osteogenesis_imperfecta	WNT9A	1.7948e-12
Q780	Congenital_malformations,_deformations_and_chromosomal_abnormalities	Osteogenesis_imperfecta	WNT9B	1.7948e-12
Q870	Congenital_malformations,_deformations_and_chromosomal_abnormalities	Congen_malform_syndromes_predom_affecting_facial_appearance	PDGFA	1.82804e-12
B379	Certain_infectious_and_parasitic_diseases	Candidiasis,_unspecified	IFNAR1	1.85481e-12
G404	Diseases_of_the_nervous_system	Other_generalized_epilepsy_and_epileptic_syndromes	CALM2	1.88572e-12
G404	Diseases_of_the_nervous_system	Other_generalized_epilepsy_and_epileptic_syndromes	CALM3	1.88572e-12
G404	Diseases_of_the_nervous_system	Other_generalized_epilepsy_and_epileptic_syndromes	CALML3	1.88572e-12
G404	Diseases_of_the_nervous_system	Other_generalized_epilepsy_and_epileptic_syndromes	CALML5	1.88572e-12
G404	Diseases_of_the_nervous_system	Other_generalized_epilepsy_and_epileptic_syndromes	CALML6	1.88572e-12
C3490	Neoplasms	Malignant_neoplasm_of_unsp_part_of_unsp_bronchus_or_lung	MAPK11	1.90257e-12
C3490	Neoplasms	Malignant_neoplasm_of_unsp_part_of_unsp_bronchus_or_lung	MAPK12	1.90257e-12
C3490	Neoplasms	Malignant_neoplasm_of_unsp_part_of_unsp_bronchus_or_lung	MAPK13	1.90257e-12
C3490	Neoplasms	Malignant_neoplasm_of_unsp_part_of_unsp_bronchus_or_lung	MAPK14	1.90257e-12
Q878	Congenital_malformations,_deformations_and_chromosomal_abnormalities	Oth_congenital_malformation_syndromes,_NEC	CCND1	1.94233e-12
G600	Diseases_of_the_nervous_system	Hereditary_motor_and_sensory_neuropathy	GNB2	1.96642e-12
G600	Diseases_of_the_nervous_system	Hereditary_motor_and_sensory_neuropathy	GNB5	1.96642e-12
G600	Diseases_of_the_nervous_system	Hereditary_motor_and_sensory_neuropathy	GNG10	1.96642e-12
G600	Diseases_of_the_nervous_system	Hereditary_motor_and_sensory_neuropathy	GNG11	1.96642e-12
G600	Diseases_of_the_nervous_system	Hereditary_motor_and_sensory_neuropathy	GNG2	1.96642e-12
G600	Diseases_of_the_nervous_system	Hereditary_motor_and_sensory_neuropathy	GNG4	1.96642e-12
G600	Diseases_of_the_nervous_system	Hereditary_motor_and_sensory_neuropathy	GNG5	1.96642e-12
G600	Diseases_of_the_nervous_system	Hereditary_motor_and_sensory_neuropathy	GNG7	1.96642e-12
G600	Diseases_of_the_nervous_system	Hereditary_motor_and_sensory_neuropathy	GNG8	1.96642e-12
G600	Diseases_of_the_nervous_system	Hereditary_motor_and_sensory_neuropathy	GNGT2	1.96642e-12
Q87	Congenital_malformations,_deformations_and_chromosomal_abnormalities	Oth_congenital_malform_syndromes_affecting_multiple_systems	PLCG1	1.98153e-12
Q878	Congenital_malformations,_deformations_and_chromosomal_abnormalities	Oth_congenital_malformation_syndromes,_NEC	FGF1	2.02285e-12
Q878	Congenital_malformations,_deformations_and_chromosomal_abnormalities	Oth_congenital_malformation_syndromes,_NEC	FGF11	2.02285e-12
Q878	Congenital_malformations,_deformations_and_chromosomal_abnormalities	Oth_congenital_malformation_syndromes,_NEC	FGF12	2.02285e-12
Q878	Congenital_malformations,_deformations_and_chromosomal_abnormalities	Oth_congenital_malformation_syndromes,_NEC	FGF13	2.02285e-12
Q878	Congenital_malformations,_deformations_and_chromosomal_abnormalities	Oth_congenital_malformation_syndromes,_NEC	FGF18	2.02285e-12
Q878	Congenital_malformations,_deformations_and_chromosomal_abnormalities	Oth_congenital_malformation_syndromes,_NEC	FGF19	2.02285e-12
Q878	Congenital_malformations,_deformations_and_chromosomal_abnormalities	Oth_congenital_malformation_syndromes,_NEC	FGF2	2.02285e-12
Q878	Congenital_malformations,_deformations_and_chromosomal_abnormalities	Oth_congenital_malformation_syndromes,_NEC	FGF20	2.02285e-12
Q878	Congenital_malformations,_deformations_and_chromosomal_abnormalities	Oth_congenital_malformation_syndromes,_NEC	FGF21	2.02285e-12
Q878	Congenital_malformations,_deformations_and_chromosomal_abnormalities	Oth_congenital_malformation_syndromes,_NEC	FGF22	2.02285e-12
Q878	Congenital_malformations,_deformations_and_chromosomal_abnormalities	Oth_congenital_malformation_syndromes,_NEC	FGF4	2.02285e-12
Q878	Congenital_malformations,_deformations_and_chromosomal_abnormalities	Oth_congenital_malformation_syndromes,_NEC	FGF5	2.02285e-12
Q878	Congenital_malformations,_deformations_and_chromosomal_abnormalities	Oth_congenital_malformation_syndromes,_NEC	FGF6	2.02285e-12
Q878	Congenital_malformations,_deformations_and_chromosomal_abnormalities	Oth_congenital_malformation_syndromes,_NEC	FGF7	2.02285e-12
C569	Neoplasms	Malignant_neoplasm_of_unspecified_ovary	MTOR	2.0498e-12
C259	Neoplasms	Malignant_neoplasm_of_pancreas,_unspecified	MDM2	2.06457e-12
D8982	Diseases_of_the_blood_and_blood-forming_organs_and_certain_disorders_involving_the_immune_mechanism	Autoimmune_lymphoproliferative_syndrome_[ALPS]	PDGFA	2.06486e-12
D8989	Diseases_of_the_blood_and_blood-forming_organs_and_certain_disorders_involving_the_immune_mechanism	Oth_disrd_involving_the_immune_mechanism,_NEC	JAK1	2.06486e-12
B379	Certain_infectious_and_parasitic_diseases	Candidiasis,_unspecified	RELA	2.10819e-12
A491	Certain_infectious_and_parasitic_diseases	Streptococcal_infection,_unspecified_site	TNF	2.13445e-12
D229	Neoplasms	Melanocytic_nevi,_unspecified	PRKCB	2.14779e-12
Q749	Congenital_malformations,_deformations_and_chromosomal_abnormalities	Unspecified_congenital_malformation_of_limb(s)	WNT16	2.15148e-12
Q749	Congenital_malformations,_deformations_and_chromosomal_abnormalities	Unspecified_congenital_malformation_of_limb(s)	WNT7B	2.15148e-12
D849	Diseases_of_the_blood_and_blood-forming_organs_and_certain_disorders_involving_the_immune_mechanism	Immunodeficiency,_unspecified	MAPK1	2.30079e-12
D849	Diseases_of_the_blood_and_blood-forming_organs_and_certain_disorders_involving_the_immune_mechanism	Immunodeficiency,_unspecified	MAPK3	2.30079e-12
D8982	Diseases_of_the_blood_and_blood-forming_organs_and_certain_disorders_involving_the_immune_mechanism	Autoimmune_lymphoproliferative_syndrome_[ALPS]	SHC1	2.39176e-12
D8982	Diseases_of_the_blood_and_blood-forming_organs_and_certain_disorders_involving_the_immune_mechanism	Autoimmune_lymphoproliferative_syndrome_[ALPS]	SHC2	2.39176e-12
D8982	Diseases_of_the_blood_and_blood-forming_organs_and_certain_disorders_involving_the_immune_mechanism	Autoimmune_lymphoproliferative_syndrome_[ALPS]	SHC4	2.39176e-12
E8331	Endocrine,_nutritional_and_metabolic_diseases	Familial_hypophosphatemia	ENPP3	2.39307e-12
Q748	Congenital_malformations,_deformations_and_chromosomal_abnormalities	Other_specified_congenital_malformations_of_limb(s)	WNT11	2.39307e-12
Q748	Congenital_malformations,_deformations_and_chromosomal_abnormalities	Other_specified_congenital_malformations_of_limb(s)	WNT2	2.39307e-12
Q748	Congenital_malformations,_deformations_and_chromosomal_abnormalities	Other_specified_congenital_malformations_of_limb(s)	WNT2B	2.39307e-12
Q748	Congenital_malformations,_deformations_and_chromosomal_abnormalities	Other_specified_congenital_malformations_of_limb(s)	WNT5B	2.39307e-12
Q748	Congenital_malformations,_deformations_and_chromosomal_abnormalities	Other_specified_congenital_malformations_of_limb(s)	WNT6	2.39307e-12
Q748	Congenital_malformations,_deformations_and_chromosomal_abnormalities	Other_specified_congenital_malformations_of_limb(s)	WNT8A	2.39307e-12
Q748	Congenital_malformations,_deformations_and_chromosomal_abnormalities	Other_specified_congenital_malformations_of_limb(s)	WNT8B	2.39307e-12
Q748	Congenital_malformations,_deformations_and_chromosomal_abnormalities	Other_specified_congenital_malformations_of_limb(s)	WNT9A	2.39307e-12
Q748	Congenital_malformations,_deformations_and_chromosomal_abnormalities	Other_specified_congenital_malformations_of_limb(s)	WNT9B	2.39307e-12
Q782	Congenital_malformations,_deformations_and_chromosomal_abnormalities	Osteopetrosis	ATP6V0B	2.39307e-12
Q782	Congenital_malformations,_deformations_and_chromosomal_abnormalities	Osteopetrosis	ATP6V1H	2.39307e-12
E269	Endocrine,_nutritional_and_metabolic_diseases	Hyperaldosteronism,_unspecified	KCNJ9	2.45388e-12
E7139	Endocrine,_nutritional_and_metabolic_diseases	Other_disorders_of_fatty-acid_metabolism	ACACB	2.45388e-12
Q848	Congenital_malformations,_deformations_and_chromosomal_abnormalities	Other_specified_congenital_malformations_of_integument	COX4I1	2.45388e-12
Q848	Congenital_malformations,_deformations_and_chromosomal_abnormalities	Other_specified_congenital_malformations_of_integument	COX5A	2.45388e-12
Q848	Congenital_malformations,_deformations_and_chromosomal_abnormalities	Other_specified_congenital_malformations_of_integument	COX5B	2.45388e-12
Q848	Congenital_malformations,_deformations_and_chromosomal_abnormalities	Other_specified_congenital_malformations_of_integument	COX6A1	2.45388e-12
Q848	Congenital_malformations,_deformations_and_chromosomal_abnormalities	Other_specified_congenital_malformations_of_integument	COX6A2	2.45388e-12
Q848	Congenital_malformations,_deformations_and_chromosomal_abnormalities	Other_specified_congenital_malformations_of_integument	COX6B1	2.45388e-12
Q848	Congenital_malformations,_deformations_and_chromosomal_abnormalities	Other_specified_congenital_malformations_of_integument	COX6B2	2.45388e-12
Q848	Congenital_malformations,_deformations_and_chromosomal_abnormalities	Other_specified_congenital_malformations_of_integument	COX6C	2.45388e-12
Q848	Congenital_malformations,_deformations_and_chromosomal_abnormalities	Other_specified_congenital_malformations_of_integument	COX7A1	2.45388e-12
Q848	Congenital_malformations,_deformations_and_chromosomal_abnormalities	Other_specified_congenital_malformations_of_integument	COX7A2	2.45388e-12
Q848	Congenital_malformations,_deformations_and_chromosomal_abnormalities	Other_specified_congenital_malformations_of_integument	COX7A2L	2.45388e-12
Q848	Congenital_malformations,_deformations_and_chromosomal_abnormalities	Other_specified_congenital_malformations_of_integument	COX7B2	2.45388e-12
Q848	Congenital_malformations,_deformations_and_chromosomal_abnormalities	Other_specified_congenital_malformations_of_integument	COX7C	2.45388e-12
Q848	Congenital_malformations,_deformations_and_chromosomal_abnormalities	Other_specified_congenital_malformations_of_integument	COX8A	2.45388e-12
Q848	Congenital_malformations,_deformations_and_chromosomal_abnormalities	Other_specified_congenital_malformations_of_integument	COX8C	2.45388e-12
Q848	Congenital_malformations,_deformations_and_chromosomal_abnormalities	Other_specified_congenital_malformations_of_integument	UQCR10	2.45388e-12
Q848	Congenital_malformations,_deformations_and_chromosomal_abnormalities	Other_specified_congenital_malformations_of_integument	UQCR11	2.45388e-12
Q848	Congenital_malformations,_deformations_and_chromosomal_abnormalities	Other_specified_congenital_malformations_of_integument	UQCRC1	2.45388e-12
Q848	Congenital_malformations,_deformations_and_chromosomal_abnormalities	Other_specified_congenital_malformations_of_integument	UQCRH	2.45388e-12
E161	Endocrine,_nutritional_and_metabolic_diseases	Other_hypoglycemia	GSK3B	2.45788e-12
L821	Diseases_of_the_skin_and_subcutaneous_tissue	Other_seborrheic_keratosis	JAK1	2.50645e-12
Q873	Congenital_malformations,_deformations_and_chromosomal_abnormalities	Congenital_malformation_syndromes_involving_early_overgrowth	RAC1	2.52653e-12
C169	Neoplasms	Malignant_neoplasm_of_stomach,_unspecified	PRKCB	2.59455e-12
Q8789	Congenital_malformations,_deformations_and_chromosomal_abnormalities	Oth_congenital_malformation_syndromes,_NEC	BAD	2.60772e-12
Q858	Congenital_malformations,_deformations_and_chromosomal_abnormalities	Other_phakomatoses,_not_elsewhere_classified	PDPK1	2.65932e-12
D6951	Diseases_of_the_blood_and_blood-forming_organs_and_certain_disorders_involving_the_immune_mechanism	Posttransfusion_purpura	ITGA10	2.67531e-12
D6951	Diseases_of_the_blood_and_blood-forming_organs_and_certain_disorders_involving_the_immune_mechanism	Posttransfusion_purpura	ITGA11	2.67531e-12
D6951	Diseases_of_the_blood_and_blood-forming_organs_and_certain_disorders_involving_the_immune_mechanism	Posttransfusion_purpura	ITGB6	2.67531e-12
L574	Diseases_of_the_skin_and_subcutaneous_tissue	Cutis_laxa_senilis	ATP6V0E1	2.67531e-12
L574	Diseases_of_the_skin_and_subcutaneous_tissue	Cutis_laxa_senilis	ATP6V0E2	2.67531e-12
L574	Diseases_of_the_skin_and_subcutaneous_tissue	Cutis_laxa_senilis	ATP6V1A	2.67531e-12
L574	Diseases_of_the_skin_and_subcutaneous_tissue	Cutis_laxa_senilis	ATP6V1B2	2.67531e-12
L574	Diseases_of_the_skin_and_subcutaneous_tissue	Cutis_laxa_senilis	ATP6V1C1	2.67531e-12
L574	Diseases_of_the_skin_and_subcutaneous_tissue	Cutis_laxa_senilis	ATP6V1C2	2.67531e-12
L574	Diseases_of_the_skin_and_subcutaneous_tissue	Cutis_laxa_senilis	ATP6V1D	2.67531e-12
L574	Diseases_of_the_skin_and_subcutaneous_tissue	Cutis_laxa_senilis	ATP6V1E1	2.67531e-12
L574	Diseases_of_the_skin_and_subcutaneous_tissue	Cutis_laxa_senilis	ATP6V1E2	2.67531e-12
L574	Diseases_of_the_skin_and_subcutaneous_tissue	Cutis_laxa_senilis	ATP6V1F	2.67531e-12
L574	Diseases_of_the_skin_and_subcutaneous_tissue	Cutis_laxa_senilis	ATP6V1G1	2.67531e-12
L574	Diseases_of_the_skin_and_subcutaneous_tissue	Cutis_laxa_senilis	ATP6V1G2	2.67531e-12
L574	Diseases_of_the_skin_and_subcutaneous_tissue	Cutis_laxa_senilis	ATP6V1G3	2.67531e-12
C569	Neoplasms	Malignant_neoplasm_of_unspecified_ovary	JUN	2.71739e-12
D8989	Diseases_of_the_blood_and_blood-forming_organs_and_certain_disorders_involving_the_immune_mechanism	Oth_disrd_involving_the_immune_mechanism,_NEC	GRB2	2.7469e-12
E715	Endocrine,_nutritional_and_metabolic_diseases	Peroxisomal_disorders	ACAA1	2.75119e-12
H35109	Diseases_of_the_eye_and_adnexa	Retinopathy_of_prematurity,_unspecified,_unspecified_eye	WNT16	2.75119e-12
H35109	Diseases_of_the_eye_and_adnexa	Retinopathy_of_prematurity,_unspecified,_unspecified_eye	WNT3A	2.75119e-12
H35109	Diseases_of_the_eye_and_adnexa	Retinopathy_of_prematurity,_unspecified,_unspecified_eye	WNT7B	2.75119e-12
G600	Diseases_of_the_nervous_system	Hereditary_motor_and_sensory_neuropathy	GNG12	2.7818e-12
D229	Neoplasms	Melanocytic_nevi,_unspecified	SHC3	2.98941e-12
L821	Diseases_of_the_skin_and_subcutaneous_tissue	Other_seborrheic_keratosis	CDC42	2.99484e-12
B379	Certain_infectious_and_parasitic_diseases	Candidiasis,_unspecified	NFKB1	3.06186e-12
Q878	Congenital_malformations,_deformations_and_chromosomal_abnormalities	Oth_congenital_malformation_syndromes,_NEC	GSK3B	3.11093e-12
C169	Neoplasms	Malignant_neoplasm_of_stomach,_unspecified	MAPK11	3.12756e-12
C169	Neoplasms	Malignant_neoplasm_of_stomach,_unspecified	MAPK12	3.12756e-12
C169	Neoplasms	Malignant_neoplasm_of_stomach,_unspecified	MAPK13	3.12756e-12
C169	Neoplasms	Malignant_neoplasm_of_stomach,_unspecified	MAPK14	3.12756e-12
Q858	Congenital_malformations,_deformations_and_chromosomal_abnormalities	Other_phakomatoses,_not_elsewhere_classified	CDKN1A	3.159e-12
C439	Neoplasms	Malignant_melanoma_of_skin,_unspecified	CDKN1A	3.18584e-12
C569	Neoplasms	Malignant_neoplasm_of_unspecified_ovary	RHOA	3.20822e-12
Q878	Congenital_malformations,_deformations_and_chromosomal_abnormalities	Oth_congenital_malformation_syndromes,_NEC	ARAF	3.2175e-12
C220	Neoplasms	Liver_cell_carcinoma	JUN	3.23317e-12
C50	Neoplasms	Malignant_neoplasm_of_breast	JUN	3.23317e-12
G248	Diseases_of_the_nervous_system	Other_dystonia	ITGB1	3.30898e-12
Q750	Congenital_malformations,_deformations_and_chromosomal_abnormalities	Craniosynostosis	PDGFA	3.36781e-12
E8342	Endocrine,_nutritional_and_metabolic_diseases	Hypomagnesemia	PDGFC	3.4447e-12
E8342	Endocrine,_nutritional_and_metabolic_diseases	Hypomagnesemia	PDGFD	3.4447e-12
B379	Certain_infectious_and_parasitic_diseases	Candidiasis,_unspecified	IFNB1	3.46118e-12
B379	Certain_infectious_and_parasitic_diseases	Candidiasis,_unspecified	IFNGR2	3.46118e-12
H35029	Diseases_of_the_eye_and_adnexa	Exudative_retinopathy,_unspecified_eye	FZD3	3.5099e-12
H35029	Diseases_of_the_eye_and_adnexa	Exudative_retinopathy,_unspecified_eye	WNT11	3.5099e-12
H35029	Diseases_of_the_eye_and_adnexa	Exudative_retinopathy,_unspecified_eye	WNT2	3.5099e-12
H35029	Diseases_of_the_eye_and_adnexa	Exudative_retinopathy,_unspecified_eye	WNT2B	3.5099e-12
H35029	Diseases_of_the_eye_and_adnexa	Exudative_retinopathy,_unspecified_eye	WNT5B	3.5099e-12
H35029	Diseases_of_the_eye_and_adnexa	Exudative_retinopathy,_unspecified_eye	WNT6	3.5099e-12
H35029	Diseases_of_the_eye_and_adnexa	Exudative_retinopathy,_unspecified_eye	WNT8A	3.5099e-12
H35029	Diseases_of_the_eye_and_adnexa	Exudative_retinopathy,_unspecified_eye	WNT8B	3.5099e-12
H35029	Diseases_of_the_eye_and_adnexa	Exudative_retinopathy,_unspecified_eye	WNT9A	3.5099e-12
H35029	Diseases_of_the_eye_and_adnexa	Exudative_retinopathy,_unspecified_eye	WNT9B	3.5099e-12
J84848	Diseases_of_the_respiratory_system	Other_interstitial__lung_diseases_of_childhood	ITGA8	3.5099e-12
J84848	Diseases_of_the_respiratory_system	Other_interstitial__lung_diseases_of_childhood	ITGA9	3.5099e-12
J84848	Diseases_of_the_respiratory_system	Other_interstitial__lung_diseases_of_childhood	ITGB8	3.5099e-12
L603	Diseases_of_the_skin_and_subcutaneous_tissue	Nail_dystrophy	FZD3	3.5099e-12
L603	Diseases_of_the_skin_and_subcutaneous_tissue	Nail_dystrophy	WNT11	3.5099e-12
L603	Diseases_of_the_skin_and_subcutaneous_tissue	Nail_dystrophy	WNT2	3.5099e-12
L603	Diseases_of_the_skin_and_subcutaneous_tissue	Nail_dystrophy	WNT2B	3.5099e-12
L603	Diseases_of_the_skin_and_subcutaneous_tissue	Nail_dystrophy	WNT5B	3.5099e-12
L603	Diseases_of_the_skin_and_subcutaneous_tissue	Nail_dystrophy	WNT6	3.5099e-12
L603	Diseases_of_the_skin_and_subcutaneous_tissue	Nail_dystrophy	WNT8A	3.5099e-12
L603	Diseases_of_the_skin_and_subcutaneous_tissue	Nail_dystrophy	WNT8B	3.5099e-12
L603	Diseases_of_the_skin_and_subcutaneous_tissue	Nail_dystrophy	WNT9A	3.5099e-12
L603	Diseases_of_the_skin_and_subcutaneous_tissue	Nail_dystrophy	WNT9B	3.5099e-12
Q048	Congenital_malformations,_deformations_and_chromosomal_abnormalities	Other_specified_congenital_malformations_of_brain	LAMC1	3.5099e-12
Q891	Congenital_malformations,_deformations_and_chromosomal_abnormalities	Congenital_malformations_of_adrenal_gland	FZD3	3.5099e-12
G712	Diseases_of_the_nervous_system	Congenital_myopathies	CDKN1A	3.57754e-12
C569	Neoplasms	Malignant_neoplasm_of_unspecified_ovary	CRK	3.5948e-12
C569	Neoplasms	Malignant_neoplasm_of_unspecified_ovary	CRKL	3.5948e-12
E3120	Endocrine,_nutritional_and_metabolic_diseases	Multiple_endocrine_neoplasia_[MEN]_syndrome,_unspecified	CDK2	3.61494e-12
Q87	Congenital_malformations,_deformations_and_chromosomal_abnormalities	Oth_congenital_malform_syndromes_affecting_multiple_systems	ADCY2	3.65338e-12
Q87	Congenital_malformations,_deformations_and_chromosomal_abnormalities	Oth_congenital_malform_syndromes_affecting_multiple_systems	ADCY7	3.65338e-12
D800	Diseases_of_the_blood_and_blood-forming_organs_and_certain_disorders_involving_the_immune_mechanism	Hereditary_hypogammaglobulinemia	JAK1	3.69386e-12
Q873	Congenital_malformations,_deformations_and_chromosomal_abnormalities	Congenital_malformation_syndromes_involving_early_overgrowth	JAK1	3.69386e-12
C259	Neoplasms	Malignant_neoplasm_of_pancreas,_unspecified	CDK6	3.7381e-12
C3490	Neoplasms	Malignant_neoplasm_of_unsp_part_of_unsp_bronchus_or_lung	SHC1	3.7381e-12
C3490	Neoplasms	Malignant_neoplasm_of_unsp_part_of_unsp_bronchus_or_lung	SHC2	3.7381e-12
C3490	Neoplasms	Malignant_neoplasm_of_unsp_part_of_unsp_bronchus_or_lung	SHC4	3.7381e-12
Q799	Congenital_malformations,_deformations_and_chromosomal_abnormalities	Congenital_malformation_of_musculoskeletal_system,_unsp	COL24A1	3.7381e-12
Q799	Congenital_malformations,_deformations_and_chromosomal_abnormalities	Congenital_malformation_of_musculoskeletal_system,_unsp	COL27A1	3.7381e-12
Q799	Congenital_malformations,_deformations_and_chromosomal_abnormalities	Congenital_malformation_of_musculoskeletal_system,_unsp	COL5A3	3.7381e-12
C7A090	Neoplasms	Malignant_carcinoid_tumor_of_the_bronchus_and_lung	VEGFA	3.82306e-12
E754	Endocrine,_nutritional_and_metabolic_diseases	Neuronal_ceroid_lipofuscinosis	CS	3.92378e-12
C7A090	Neoplasms	Malignant_carcinoid_tumor_of_the_bronchus_and_lung	CCND1	3.986e-12
Q87	Congenital_malformations,_deformations_and_chromosomal_abnormalities	Oth_congenital_malform_syndromes_affecting_multiple_systems	ADCY3	4.06114e-12
Q87	Congenital_malformations,_deformations_and_chromosomal_abnormalities	Oth_congenital_malform_syndromes_affecting_multiple_systems	GSK3B	4.06114e-12
C189	Neoplasms	Malignant_neoplasm_of_colon,_unspecified	MAPK11	4.06967e-12
C189	Neoplasms	Malignant_neoplasm_of_colon,_unspecified	MAPK12	4.06967e-12
C189	Neoplasms	Malignant_neoplasm_of_colon,_unspecified	MAPK13	4.06967e-12
C189	Neoplasms	Malignant_neoplasm_of_colon,_unspecified	MAPK14	4.06967e-12
Q799	Congenital_malformations,_deformations_and_chromosomal_abnormalities	Congenital_malformation_of_musculoskeletal_system,_unsp	ADCY6	4.11969e-12
D352	Neoplasms	Benign_neoplasm_of_pituitary_gland	GNG12	4.23803e-12
D352	Neoplasms	Benign_neoplasm_of_pituitary_gland	GNG13	4.23803e-12
D481	Neoplasms	Neoplasm_of_uncertain_behavior_of_connctv/soft_tiss	PDGFC	4.23963e-12
D481	Neoplasms	Neoplasm_of_uncertain_behavior_of_connctv/soft_tiss	PDGFD	4.23963e-12
E348	Endocrine,_nutritional_and_metabolic_diseases	Other_specified_endocrine_disorders	ATP6V0C	4.23963e-12
E740	Endocrine,_nutritional_and_metabolic_diseases	Glycogen_storage_disease	G6PC2	4.23963e-12
R748	Symptoms,_signs_and_abnormal_clinical_and_laboratory_findings,_not_elsewhere_classified	Abnormal_levels_of_other_serum_enzymes	JUN	4.37206e-12
J84848	Diseases_of_the_respiratory_system	Other_interstitial__lung_diseases_of_childhood	ITGA4	4.53049e-12
L821	Diseases_of_the_skin_and_subcutaneous_tissue	Other_seborrheic_keratosis	MAPK11	4.56306e-12
L821	Diseases_of_the_skin_and_subcutaneous_tissue	Other_seborrheic_keratosis	MAPK12	4.56306e-12
L821	Diseases_of_the_skin_and_subcutaneous_tissue	Other_seborrheic_keratosis	MAPK13	4.56306e-12
L821	Diseases_of_the_skin_and_subcutaneous_tissue	Other_seborrheic_keratosis	MAPK14	4.56306e-12
D090	Neoplasms	Carcinoma_in_situ_of_bladder	MDM2	4.59957e-12
D229	Neoplasms	Melanocytic_nevi,_unspecified	JUN	4.70051e-12
K061	Diseases_of_the_digestive_system	Gingival_enlargement	CRK	4.73045e-12
K061	Diseases_of_the_digestive_system	Gingival_enlargement	CRKL	4.73045e-12
G4091	Diseases_of_the_nervous_system	Epilepsy,_unspecified,_intractable	GRIA1	4.75917e-12
D800	Diseases_of_the_blood_and_blood-forming_organs_and_certain_disorders_involving_the_immune_mechanism	Hereditary_hypogammaglobulinemia	CDC42	4.81614e-12
G43409	Diseases_of_the_nervous_system	Hemiplegic_migraine,_not_intractable,_w/o_status_migrainosus	ITPR3	4.8701e-12
B999	Certain_infectious_and_parasitic_diseases	Unspecified_infectious_disease	RELA	4.97681e-12
D229	Neoplasms	Melanocytic_nevi,_unspecified	CDK4	5.0287e-12
D696	Diseases_of_the_blood_and_blood-forming_organs_and_certain_disorders_involving_the_immune_mechanism	Thrombocytopenia,_unspecified	ITGAV	5.0314e-12
L821	Diseases_of_the_skin_and_subcutaneous_tissue	Other_seborrheic_keratosis	PTK2	5.10229e-12
L821	Diseases_of_the_skin_and_subcutaneous_tissue	Other_seborrheic_keratosis	SHC1	5.10229e-12
L821	Diseases_of_the_skin_and_subcutaneous_tissue	Other_seborrheic_keratosis	SHC4	5.10229e-12
G230	Diseases_of_the_nervous_system	Hallervorden-Spatz_disease	PLA2G10	5.14716e-12
G230	Diseases_of_the_nervous_system	Hallervorden-Spatz_disease	PLA2G12A	5.14716e-12
G230	Diseases_of_the_nervous_system	Hallervorden-Spatz_disease	PLA2G12B	5.14716e-12
G230	Diseases_of_the_nervous_system	Hallervorden-Spatz_disease	PLA2G1B	5.14716e-12
G230	Diseases_of_the_nervous_system	Hallervorden-Spatz_disease	PLA2G2A	5.14716e-12
G230	Diseases_of_the_nervous_system	Hallervorden-Spatz_disease	PLA2G2C	5.14716e-12
G230	Diseases_of_the_nervous_system	Hallervorden-Spatz_disease	PLA2G2D	5.14716e-12
G230	Diseases_of_the_nervous_system	Hallervorden-Spatz_disease	PLA2G2E	5.14716e-12
G230	Diseases_of_the_nervous_system	Hallervorden-Spatz_disease	PLA2G2F	5.14716e-12
G230	Diseases_of_the_nervous_system	Hallervorden-Spatz_disease	PLA2G3	5.14716e-12
C169	Neoplasms	Malignant_neoplasm_of_stomach,_unspecified	APC2	5.23278e-12
C169	Neoplasms	Malignant_neoplasm_of_stomach,_unspecified	SHC1	5.23278e-12
C169	Neoplasms	Malignant_neoplasm_of_stomach,_unspecified	SHC2	5.23278e-12
C169	Neoplasms	Malignant_neoplasm_of_stomach,_unspecified	SHC4	5.23278e-12
Q898	Congenital_malformations,_deformations_and_chromosomal_abnormalities	Other_specified_congenital_malformations	COL24A1	5.23278e-12
Q898	Congenital_malformations,_deformations_and_chromosomal_abnormalities	Other_specified_congenital_malformations	COL27A1	5.23278e-12
Q898	Congenital_malformations,_deformations_and_chromosomal_abnormalities	Other_specified_congenital_malformations	COL5A3	5.23278e-12
Q898	Congenital_malformations,_deformations_and_chromosomal_abnormalities	Other_specified_congenital_malformations	SHC1	5.23278e-12
Q898	Congenital_malformations,_deformations_and_chromosomal_abnormalities	Other_specified_congenital_malformations	SHC2	5.23278e-12
Q898	Congenital_malformations,_deformations_and_chromosomal_abnormalities	Other_specified_congenital_malformations	SHC4	5.23278e-12
E850	Endocrine,_nutritional_and_metabolic_diseases	Non-neuropathic_heredofamilial_amyloidosis	IL6	5.28564e-12
E118	Endocrine,_nutritional_and_metabolic_diseases	Type_2_diabetes_mellitus_with_unspecified_complications	ARAF	5.35225e-12
D229	Neoplasms	Melanocytic_nevi,_unspecified	CRK	5.36576e-12
D229	Neoplasms	Melanocytic_nevi,_unspecified	CRKL	5.36576e-12
E118	Endocrine,_nutritional_and_metabolic_diseases	Type_2_diabetes_mellitus_with_unspecified_complications	JUN	5.42589e-12
Q898	Congenital_malformations,_deformations_and_chromosomal_abnormalities	Other_specified_congenital_malformations	CCND1	5.54629e-12
D696	Diseases_of_the_blood_and_blood-forming_organs_and_certain_disorders_involving_the_immune_mechanism	Thrombocytopenia,_unspecified	APAF1	5.57999e-12
D696	Diseases_of_the_blood_and_blood-forming_organs_and_certain_disorders_involving_the_immune_mechanism	Thrombocytopenia,_unspecified	WASL	5.57999e-12
A499	Certain_infectious_and_parasitic_diseases	Bacterial_infection,_unspecified	TLR9	5.64044e-12
C880	Neoplasms	Waldenstrom_macroglobulinemia	TLR9	5.64044e-12
K004	Diseases_of_the_digestive_system	Disturbances_in_tooth_formation	FZD1	5.64044e-12
K004	Diseases_of_the_digestive_system	Disturbances_in_tooth_formation	FZD10	5.64044e-12
K004	Diseases_of_the_digestive_system	Disturbances_in_tooth_formation	FZD2	5.64044e-12
K004	Diseases_of_the_digestive_system	Disturbances_in_tooth_formation	FZD5	5.64044e-12
K004	Diseases_of_the_digestive_system	Disturbances_in_tooth_formation	FZD7	5.64044e-12
K004	Diseases_of_the_digestive_system	Disturbances_in_tooth_formation	FZD8	5.64044e-12
K004	Diseases_of_the_digestive_system	Disturbances_in_tooth_formation	FZD9	5.64044e-12
Q818	Congenital_malformations,_deformations_and_chromosomal_abnormalities	Other_epidermolysis_bullosa	ITGA10	5.64044e-12
Q818	Congenital_malformations,_deformations_and_chromosomal_abnormalities	Other_epidermolysis_bullosa	ITGA11	5.64044e-12
Q818	Congenital_malformations,_deformations_and_chromosomal_abnormalities	Other_epidermolysis_bullosa	ITGB6	5.64044e-12
Q818	Congenital_malformations,_deformations_and_chromosomal_abnormalities	Other_epidermolysis_bullosa	LAMA1	5.64044e-12
Q818	Congenital_malformations,_deformations_and_chromosomal_abnormalities	Other_epidermolysis_bullosa	LAMB4	5.64044e-12
Q819	Congenital_malformations,_deformations_and_chromosomal_abnormalities	Epidermolysis_bullosa,_unspecified	ITGA10	5.64044e-12
Q819	Congenital_malformations,_deformations_and_chromosomal_abnormalities	Epidermolysis_bullosa,_unspecified	ITGA11	5.64044e-12
Q819	Congenital_malformations,_deformations_and_chromosomal_abnormalities	Epidermolysis_bullosa,_unspecified	ITGB6	5.64044e-12
Q819	Congenital_malformations,_deformations_and_chromosomal_abnormalities	Epidermolysis_bullosa,_unspecified	LAMA1	5.64044e-12
Q819	Congenital_malformations,_deformations_and_chromosomal_abnormalities	Epidermolysis_bullosa,_unspecified	LAMB4	5.64044e-12
Q873	Congenital_malformations,_deformations_and_chromosomal_abnormalities	Congenital_malformation_syndromes_involving_early_overgrowth	CDK4	5.79847e-12
D352	Neoplasms	Benign_neoplasm_of_pituitary_gland	PIK3R3	6.01991e-12
C920	Neoplasms	Acute_myeloblastic_leukemia	GSK3B	6.07631e-12
Q783	Congenital_malformations,_deformations_and_chromosomal_abnormalities	Progressive_diaphyseal_dysplasia	TLR2	6.11556e-12
A319	Certain_infectious_and_parasitic_diseases	Mycobacterial_infection,_unspecified	IFNA10	6.18773e-12
A319	Certain_infectious_and_parasitic_diseases	Mycobacterial_infection,_unspecified	IFNA13	6.18773e-12
A319	Certain_infectious_and_parasitic_diseases	Mycobacterial_infection,_unspecified	IFNA14	6.18773e-12
A319	Certain_infectious_and_parasitic_diseases	Mycobacterial_infection,_unspecified	IFNA16	6.18773e-12
A319	Certain_infectious_and_parasitic_diseases	Mycobacterial_infection,_unspecified	IFNA17	6.18773e-12
A319	Certain_infectious_and_parasitic_diseases	Mycobacterial_infection,_unspecified	IFNA2	6.18773e-12
A319	Certain_infectious_and_parasitic_diseases	Mycobacterial_infection,_unspecified	IFNA21	6.18773e-12
A319	Certain_infectious_and_parasitic_diseases	Mycobacterial_infection,_unspecified	IFNA4	6.18773e-12
A319	Certain_infectious_and_parasitic_diseases	Mycobacterial_infection,_unspecified	IFNA5	6.18773e-12
A319	Certain_infectious_and_parasitic_diseases	Mycobacterial_infection,_unspecified	IFNA6	6.18773e-12
A319	Certain_infectious_and_parasitic_diseases	Mycobacterial_infection,_unspecified	IFNA7	6.18773e-12
A319	Certain_infectious_and_parasitic_diseases	Mycobacterial_infection,_unspecified	IFNA8	6.18773e-12
Q823	Congenital_malformations,_deformations_and_chromosomal_abnormalities	Incontinentia_pigmenti	MAP3K7	6.18773e-12
Q823	Congenital_malformations,_deformations_and_chromosomal_abnormalities	Incontinentia_pigmenti	NFKBIB	6.18773e-12
A491	Certain_infectious_and_parasitic_diseases	Streptococcal_infection,_unspecified_site	DDX58	6.3336e-12
A491	Certain_infectious_and_parasitic_diseases	Streptococcal_infection,_unspecified_site	IRF7	6.3336e-12
A491	Certain_infectious_and_parasitic_diseases	Streptococcal_infection,_unspecified_site	TRADD	6.3336e-12
Q873	Congenital_malformations,_deformations_and_chromosomal_abnormalities	Congenital_malformation_syndromes_involving_early_overgrowth	FOS	6.47227e-12
C6920	Neoplasms	Malignant_neoplasm_of_unspecified_retina	CDKN1A	6.51773e-12
G118	Diseases_of_the_nervous_system	Other_hereditary_ataxias	CACNA1B	6.54693e-12
Q248	Congenital_malformations,_deformations_and_chromosomal_abnormalities	Other_specified_congenital_malformations_of_heart	ITPR3	6.70809e-12
C220	Neoplasms	Liver_cell_carcinoma	ARAF	6.77146e-12
C569	Neoplasms	Malignant_neoplasm_of_unspecified_ovary	MAPK11	6.84821e-12
C569	Neoplasms	Malignant_neoplasm_of_unspecified_ovary	MAPK12	6.84821e-12
C569	Neoplasms	Malignant_neoplasm_of_unspecified_ovary	MAPK13	6.84821e-12
C569	Neoplasms	Malignant_neoplasm_of_unspecified_ovary	MAPK14	6.84821e-12
D239	Neoplasms	Other_benign_neoplasm_of_skin,_unspecified	CTNNA1	6.88468e-12
D239	Neoplasms	Other_benign_neoplasm_of_skin,_unspecified	CTNNA2	6.88468e-12
C189	Neoplasms	Malignant_neoplasm_of_colon,_unspecified	PDGFA	6.91033e-12
B999	Certain_infectious_and_parasitic_diseases	Unspecified_infectious_disease	NFKB1	7.03567e-12
Q858	Congenital_malformations,_deformations_and_chromosomal_abnormalities	Other_phakomatoses,_not_elsewhere_classified	CASP3	7.0972e-12
Q819	Congenital_malformations,_deformations_and_chromosomal_abnormalities	Epidermolysis_bullosa,_unspecified	ITGB7	7.12268e-12
G712	Diseases_of_the_nervous_system	Congenital_myopathies	PRKCB	7.13691e-12
D352	Neoplasms	Benign_neoplasm_of_pituitary_gland	GNB2	7.1639e-12
D352	Neoplasms	Benign_neoplasm_of_pituitary_gland	GNB5	7.1639e-12
D352	Neoplasms	Benign_neoplasm_of_pituitary_gland	GNG10	7.1639e-12
D352	Neoplasms	Benign_neoplasm_of_pituitary_gland	GNG11	7.1639e-12
D352	Neoplasms	Benign_neoplasm_of_pituitary_gland	GNG2	7.1639e-12
D352	Neoplasms	Benign_neoplasm_of_pituitary_gland	GNG4	7.1639e-12
D352	Neoplasms	Benign_neoplasm_of_pituitary_gland	GNG5	7.1639e-12
D352	Neoplasms	Benign_neoplasm_of_pituitary_gland	GNG7	7.1639e-12
D352	Neoplasms	Benign_neoplasm_of_pituitary_gland	GNG8	7.1639e-12
D352	Neoplasms	Benign_neoplasm_of_pituitary_gland	GNGT2	7.1639e-12
D800	Diseases_of_the_blood_and_blood-forming_organs_and_certain_disorders_involving_the_immune_mechanism	Hereditary_hypogammaglobulinemia	PTK2	7.33179e-12
D800	Diseases_of_the_blood_and_blood-forming_organs_and_certain_disorders_involving_the_immune_mechanism	Hereditary_hypogammaglobulinemia	SHC1	7.33179e-12
D800	Diseases_of_the_blood_and_blood-forming_organs_and_certain_disorders_involving_the_immune_mechanism	Hereditary_hypogammaglobulinemia	SHC4	7.33179e-12
Q873	Congenital_malformations,_deformations_and_chromosomal_abnormalities	Congenital_malformation_syndromes_involving_early_overgrowth	CDK6	7.33179e-12
Q87	Congenital_malformations,_deformations_and_chromosomal_abnormalities	Oth_congenital_malform_syndromes_affecting_multiple_systems	RAC1	7.35791e-12
C439	Neoplasms	Malignant_melanoma_of_skin,_unspecified	CRK	7.40499e-12
C439	Neoplasms	Malignant_melanoma_of_skin,_unspecified	CRKL	7.40499e-12
D800	Diseases_of_the_blood_and_blood-forming_organs_and_certain_disorders_involving_the_immune_mechanism	Hereditary_hypogammaglobulinemia	MAPK11	7.47455e-12
D800	Diseases_of_the_blood_and_blood-forming_organs_and_certain_disorders_involving_the_immune_mechanism	Hereditary_hypogammaglobulinemia	MAPK12	7.47455e-12
D800	Diseases_of_the_blood_and_blood-forming_organs_and_certain_disorders_involving_the_immune_mechanism	Hereditary_hypogammaglobulinemia	MAPK13	7.47455e-12
D800	Diseases_of_the_blood_and_blood-forming_organs_and_certain_disorders_involving_the_immune_mechanism	Hereditary_hypogammaglobulinemia	MAPK14	7.47455e-12
R748	Symptoms,_signs_and_abnormal_clinical_and_laboratory_findings,_not_elsewhere_classified	Abnormal_levels_of_other_serum_enzymes	CDKN1A	7.54664e-12
A491	Certain_infectious_and_parasitic_diseases	Streptococcal_infection,_unspecified_site	BAD	7.56457e-12
C50	Neoplasms	Malignant_neoplasm_of_breast	PLCG1	7.68997e-12
G404	Diseases_of_the_nervous_system	Other_generalized_epilepsy_and_epileptic_syndromes	GNG13	7.71965e-12
D849	Diseases_of_the_blood_and_blood-forming_organs_and_certain_disorders_involving_the_immune_mechanism	Immunodeficiency,_unspecified	IFNAR1	7.8432e-12
C4492	Neoplasms	Squamous_cell_carcinoma_of_skin,_unspecified	IL1B	7.8924e-12
I7101	Diseases_of_the_circulatory_system	Dissection_of_thoracic_aorta	MYH1	7.96298e-12
I7101	Diseases_of_the_circulatory_system	Dissection_of_thoracic_aorta	MYH10	7.96298e-12
I7101	Diseases_of_the_circulatory_system	Dissection_of_thoracic_aorta	MYH13	7.96298e-12
I7101	Diseases_of_the_circulatory_system	Dissection_of_thoracic_aorta	MYH15	7.96298e-12
I7101	Diseases_of_the_circulatory_system	Dissection_of_thoracic_aorta	MYH4	7.96298e-12
I7101	Diseases_of_the_circulatory_system	Dissection_of_thoracic_aorta	MYH7B	7.96298e-12
N049	Diseases_of_the_genitourinary_system	Nephrotic_syndrome_with_unspecified_morphologic_changes	LAMA1	7.96298e-12
N049	Diseases_of_the_genitourinary_system	Nephrotic_syndrome_with_unspecified_morphologic_changes	LAMB4	7.96298e-12
N2589	Diseases_of_the_genitourinary_system	Oth_disorders_resulting_from_impaired_renal_tubular_function	ATP6V0E1	7.96298e-12
N2589	Diseases_of_the_genitourinary_system	Oth_disorders_resulting_from_impaired_renal_tubular_function	ATP6V0E2	7.96298e-12
N2589	Diseases_of_the_genitourinary_system	Oth_disorders_resulting_from_impaired_renal_tubular_function	ATP6V1A	7.96298e-12
N2589	Diseases_of_the_genitourinary_system	Oth_disorders_resulting_from_impaired_renal_tubular_function	ATP6V1B2	7.96298e-12
N2589	Diseases_of_the_genitourinary_system	Oth_disorders_resulting_from_impaired_renal_tubular_function	ATP6V1C1	7.96298e-12
N2589	Diseases_of_the_genitourinary_system	Oth_disorders_resulting_from_impaired_renal_tubular_function	ATP6V1C2	7.96298e-12
N2589	Diseases_of_the_genitourinary_system	Oth_disorders_resulting_from_impaired_renal_tubular_function	ATP6V1D	7.96298e-12
N2589	Diseases_of_the_genitourinary_system	Oth_disorders_resulting_from_impaired_renal_tubular_function	ATP6V1E1	7.96298e-12
N2589	Diseases_of_the_genitourinary_system	Oth_disorders_resulting_from_impaired_renal_tubular_function	ATP6V1E2	7.96298e-12
N2589	Diseases_of_the_genitourinary_system	Oth_disorders_resulting_from_impaired_renal_tubular_function	ATP6V1F	7.96298e-12
N2589	Diseases_of_the_genitourinary_system	Oth_disorders_resulting_from_impaired_renal_tubular_function	ATP6V1G1	7.96298e-12
N2589	Diseases_of_the_genitourinary_system	Oth_disorders_resulting_from_impaired_renal_tubular_function	ATP6V1G2	7.96298e-12
N2589	Diseases_of_the_genitourinary_system	Oth_disorders_resulting_from_impaired_renal_tubular_function	ATP6V1G3	7.96298e-12
Q749	Congenital_malformations,_deformations_and_chromosomal_abnormalities	Unspecified_congenital_malformation_of_limb(s)	FZD1	7.96298e-12
Q749	Congenital_malformations,_deformations_and_chromosomal_abnormalities	Unspecified_congenital_malformation_of_limb(s)	FZD10	7.96298e-12
Q749	Congenital_malformations,_deformations_and_chromosomal_abnormalities	Unspecified_congenital_malformation_of_limb(s)	FZD2	7.96298e-12
Q749	Congenital_malformations,_deformations_and_chromosomal_abnormalities	Unspecified_congenital_malformation_of_limb(s)	FZD5	7.96298e-12
Q749	Congenital_malformations,_deformations_and_chromosomal_abnormalities	Unspecified_congenital_malformation_of_limb(s)	FZD7	7.96298e-12
Q749	Congenital_malformations,_deformations_and_chromosomal_abnormalities	Unspecified_congenital_malformation_of_limb(s)	FZD8	7.96298e-12
Q749	Congenital_malformations,_deformations_and_chromosomal_abnormalities	Unspecified_congenital_malformation_of_limb(s)	FZD9	7.96298e-12
G230	Diseases_of_the_nervous_system	Hallervorden-Spatz_disease	PLA2G16	7.97512e-12
G4082	Diseases_of_the_nervous_system	Epileptic_spasms	GABRG1	7.97512e-12
G4082	Diseases_of_the_nervous_system	Epileptic_spasms	GABRG3	7.97512e-12
G470	Diseases_of_the_nervous_system	Insomnia	GABRB1	7.97512e-12
G470	Diseases_of_the_nervous_system	Insomnia	GABRB2	7.97512e-12
I456	Diseases_of_the_circulatory_system	Pre-excitation_syndrome	PRKAB1	7.97512e-12
I456	Diseases_of_the_circulatory_system	Pre-excitation_syndrome	PRKAB2	7.97512e-12
R5600	Symptoms,_signs_and_abnormal_clinical_and_laboratory_findings,_not_elsewhere_classified	Simple_febrile_convulsions	GABRG1	7.97512e-12
R5600	Symptoms,_signs_and_abnormal_clinical_and_laboratory_findings,_not_elsewhere_classified	Simple_febrile_convulsions	GABRG3	7.97512e-12
C649	Neoplasms	Malignant_neoplasm_of_unsp_kidney,_except_renal_pelvis	VEGFA	8.04014e-12
C259	Neoplasms	Malignant_neoplasm_of_pancreas,_unspecified	PDGFA	8.14741e-12
C3490	Neoplasms	Malignant_neoplasm_of_unsp_part_of_unsp_bronchus_or_lung	PDGFA	8.14741e-12
C3490	Neoplasms	Malignant_neoplasm_of_unsp_part_of_unsp_bronchus_or_lung	PDPK1	8.14741e-12
R748	Symptoms,_signs_and_abnormal_clinical_and_laboratory_findings,_not_elsewhere_classified	Abnormal_levels_of_other_serum_enzymes	GOT2	8.27275e-12
R748	Symptoms,_signs_and_abnormal_clinical_and_laboratory_findings,_not_elsewhere_classified	Abnormal_levels_of_other_serum_enzymes	SHC3	8.27275e-12
D696	Diseases_of_the_blood_and_blood-forming_organs_and_certain_disorders_involving_the_immune_mechanism	Thrombocytopenia,_unspecified	RAC1	8.28418e-12
D691	Diseases_of_the_blood_and_blood-forming_organs_and_certain_disorders_involving_the_immune_mechanism	Qualitative_platelet_defects	ITGAV	8.51215e-12
C189	Neoplasms	Malignant_neoplasm_of_colon,_unspecified	MDM2	8.57741e-12
C569	Neoplasms	Malignant_neoplasm_of_unspecified_ovary	PRKCB	8.6138e-12
Q858	Congenital_malformations,_deformations_and_chromosomal_abnormalities	Other_phakomatoses,_not_elsewhere_classified	MTOR	8.7183e-12
L821	Diseases_of_the_skin_and_subcutaneous_tissue	Other_seborrheic_keratosis	STAT5A	9.06296e-12
Q824	Congenital_malformations,_deformations_and_chromosomal_abnormalities	Ectodermal_dysplasia_(anhidrotic)	JUN	9.26067e-12
D352	Neoplasms	Benign_neoplasm_of_pituitary_gland	PIK3CB	9.33213e-12
D352	Neoplasms	Benign_neoplasm_of_pituitary_gland	PIK3CG	9.33213e-12
C50	Neoplasms	Malignant_neoplasm_of_breast	MAPK11	9.51701e-12
C50	Neoplasms	Malignant_neoplasm_of_breast	MAPK12	9.51701e-12
C50	Neoplasms	Malignant_neoplasm_of_breast	MAPK13	9.51701e-12
C50	Neoplasms	Malignant_neoplasm_of_breast	MAPK14	9.51701e-12
C50	Neoplasms	Malignant_neoplasm_of_breast	PRKCB	9.58732e-12
D849	Diseases_of_the_blood_and_blood-forming_organs_and_certain_disorders_involving_the_immune_mechanism	Immunodeficiency,_unspecified	BCL2L1	9.62056e-12
E118	Endocrine,_nutritional_and_metabolic_diseases	Type_2_diabetes_mellitus_with_unspecified_complications	HK2	9.62056e-12
E118	Endocrine,_nutritional_and_metabolic_diseases	Type_2_diabetes_mellitus_with_unspecified_complications	HK3	9.62056e-12
E118	Endocrine,_nutritional_and_metabolic_diseases	Type_2_diabetes_mellitus_with_unspecified_complications	HKDC1	9.62056e-12
E118	Endocrine,_nutritional_and_metabolic_diseases	Type_2_diabetes_mellitus_with_unspecified_complications	MTOR	9.62056e-12
Q178	Congenital_malformations,_deformations_and_chromosomal_abnormalities	Other_specified_congenital_malformations_of_ear	GNG13	9.70653e-12
G118	Diseases_of_the_nervous_system	Other_hereditary_ataxias	PLCG1	9.7132e-12
I472	Diseases_of_the_circulatory_system	Ventricular_tachycardia	GNB3	9.78929e-12
I472	Diseases_of_the_circulatory_system	Ventricular_tachycardia	GNG3	9.78929e-12
D849	Diseases_of_the_blood_and_blood-forming_organs_and_certain_disorders_involving_the_immune_mechanism	Immunodeficiency,_unspecified	GRB2	9.90228e-12
E118	Endocrine,_nutritional_and_metabolic_diseases	Type_2_diabetes_mellitus_with_unspecified_complications	CCND1	9.90228e-12
Q87	Congenital_malformations,_deformations_and_chromosomal_abnormalities	Oth_congenital_malform_syndromes_affecting_multiple_systems	PLCB3	9.96793e-12
G118	Diseases_of_the_nervous_system	Other_hereditary_ataxias	GNG12	1.0051e-11
G118	Diseases_of_the_nervous_system	Other_hereditary_ataxias	GNG13	1.0051e-11
D8989	Diseases_of_the_blood_and_blood-forming_organs_and_certain_disorders_involving_the_immune_mechanism	Oth_disrd_involving_the_immune_mechanism,_NEC	IL1A	1.04604e-11
R270	Symptoms,_signs_and_abnormal_clinical_and_laboratory_findings,_not_elsewhere_classified	Ataxia,_unspecified	CDC42	1.04777e-11
Q799	Congenital_malformations,_deformations_and_chromosomal_abnormalities	Congenital_malformation_of_musculoskeletal_system,_unsp	PRKCB	1.08247e-11
E748	Endocrine,_nutritional_and_metabolic_diseases	Other_specified_disorders_of_carbohydrate_metabolism	B4GALT2	1.10597e-11
Q8781	Congenital_malformations,_deformations_and_chromosomal_abnormalities	Alport_syndrome	MYH1	1.10597e-11
Q8781	Congenital_malformations,_deformations_and_chromosomal_abnormalities	Alport_syndrome	MYH10	1.10597e-11
Q8781	Congenital_malformations,_deformations_and_chromosomal_abnormalities	Alport_syndrome	MYH13	1.10597e-11
Q8781	Congenital_malformations,_deformations_and_chromosomal_abnormalities	Alport_syndrome	MYH15	1.10597e-11
Q8781	Congenital_malformations,_deformations_and_chromosomal_abnormalities	Alport_syndrome	MYH4	1.10597e-11
Q8781	Congenital_malformations,_deformations_and_chromosomal_abnormalities	Alport_syndrome	MYH7B	1.10597e-11
C220	Neoplasms	Liver_cell_carcinoma	CCND2	1.11306e-11
C220	Neoplasms	Liver_cell_carcinoma	CDK6	1.11306e-11
C220	Neoplasms	Liver_cell_carcinoma	PTK2	1.11306e-11
C50	Neoplasms	Malignant_neoplasm_of_breast	CDK6	1.11306e-11
C50	Neoplasms	Malignant_neoplasm_of_breast	PTK2	1.11306e-11
C50	Neoplasms	Malignant_neoplasm_of_breast	SHC1	1.11306e-11
C50	Neoplasms	Malignant_neoplasm_of_breast	SHC2	1.11306e-11
C50	Neoplasms	Malignant_neoplasm_of_breast	SHC4	1.11306e-11
C109	Neoplasms	Malignant_neoplasm_of_oropharynx,_unspecified	E2F1	1.13155e-11
C109	Neoplasms	Malignant_neoplasm_of_oropharynx,_unspecified	E2F2	1.13155e-11
C109	Neoplasms	Malignant_neoplasm_of_oropharynx,_unspecified	E2F3	1.13155e-11
C169	Neoplasms	Malignant_neoplasm_of_stomach,_unspecified	PDPK1	1.1619e-11
C169	Neoplasms	Malignant_neoplasm_of_stomach,_unspecified	RAC3	1.1619e-11
Q898	Congenital_malformations,_deformations_and_chromosomal_abnormalities	Other_specified_congenital_malformations	PDGFA	1.1619e-11
Q898	Congenital_malformations,_deformations_and_chromosomal_abnormalities	Other_specified_congenital_malformations	RAC3	1.1619e-11
R270	Symptoms,_signs_and_abnormal_clinical_and_laboratory_findings,_not_elsewhere_classified	Ataxia,_unspecified	CRK	1.18382e-11
R270	Symptoms,_signs_and_abnormal_clinical_and_laboratory_findings,_not_elsewhere_classified	Ataxia,_unspecified	CRKL	1.18382e-11
F79	Mental,_Behavioral_and_Neurodevelopmental_disorders	Unspecified_intellectual_disabilities	TCF7	1.19214e-11
F79	Mental,_Behavioral_and_Neurodevelopmental_disorders	Unspecified_intellectual_disabilities	TCF7L1	1.19214e-11
F79	Mental,_Behavioral_and_Neurodevelopmental_disorders	Unspecified_intellectual_disabilities	TCF7L2	1.19214e-11
C4492	Neoplasms	Squamous_cell_carcinoma_of_skin,_unspecified	TNF	1.19519e-11
D824	Diseases_of_the_blood_and_blood-forming_organs_and_certain_disorders_involving_the_immune_mechanism	Hyperimmunoglobulin_E_[IgE]_syndrome	NFKB1	1.21286e-11
C189	Neoplasms	Malignant_neoplasm_of_colon,_unspecified	PLCG1	1.21895e-11
[truncated: 29,067 more rows]
